# Supplementary material for: Pharmacokinetic modeling of gentamicin in treatment of infective endocarditis: Model development and validation of existing models
Source: PLoS One. 2017 May 5;12(5):e0177324. doi: 10.1371/journal.pone.0177324 (PMC5419648; doi:10.1371/journal.pone.0177324)
Supplement: S1 Data — (XLS) [file pone.0177324.s001.xls]

## Sheet: The Hague
pat#	Age	Weight	Height	Gender	BSA	LBM	LBMc	FFM	CLcr	CLcr_n
	years	kg	cm	M/V	mý	kg	kg	kg	ml/min	/1.73mý
1	78	59	175	V	1.72	59	59	40.6	52.9	53.3
2	69	85	185	M	2.09	79.5	81.7	65.4	72	59.6
3	32	66	175	M	1.8	66	66	54	121.4	116.5
4	74	69	168	V	1.78	59.6	63.4	43.4	58.5	56.7
5	78	61	158	V	1.62	50.6	54.7	38.4	46.6	49.8
6	84	56.9	163	V	1.61	55.1	55.8	37.7	39.7	42.8
7	88	60	170	V	1.69	60	60	40.2	46.5	47.5
8	84	56.9	163	V	1.61	55.1	55.8	37.7	26.4	28.4
9	75	88	193	M	2.19	86.8	87.3	69.2	56.4	44.6
10	86	60	165	V	1.66	56.9	58.1	39.3	146.9	153.2
11	78	59	158	V	1.6	50.6	53.9	37.6	11.3	12.3
12	57	89	172	M	2.02	67.7	76.2	62.6	62	53.1
13	74	84	153	V	1.81	46	61.2	44.4	19.4	18.6
14	46	70	190	M	1.96	70	70	59.7	127.8	112.7
15	55	85	180	M	2.05	75	79	63.8	90	76
16	77	60	166	V	1.67	57.8	58.7	39.5	47.2	49
17	73	90	180	M	2.1	75	81	65.8	40.5	33.4
18	75	74.4	160	V	1.78	52.4	61.2	43.5	42.6	41.4
19	82	55	160	V	1.56	52.4	53.4	36.4	51	56.4
20	74	100	190	M	2.28	84	90.4	73.2	24.4	18.5
21	59	95	176	M	2.11	71.4	80.8	66.2	68.8	56.3
22	66	90	182	M	2.12	76.8	82.1	66.5	70.1	57.3
23	85	70	178	M	1.87	70	70	56.7	21	19.4
24	69	106	170	V	2.16	61.4	79.3	55.4	16.6	13.3
25	56	121	192	M	2.49	85.9	99.9	81.5	140.1	97.2
26	42	65	170	M	1.75	65	65	52.2	87.3	86.2
27	79	88	180	M	2.08	75	80.2	65	80.3	66.8
28	70	70	166	M	1.78	62.3	65.4	53.3	9.7	9.4
29	79	90	180	M	2.1	75	81	65.8	72.1	59.4
30	66	78	180	M	1.98	75	76.2	60.9	108.3	94.8
31	66	67	168	M	1.76	64.1	65.3	52.6	10.3	10.1
32	71	73.6	172	M	1.86	67.7	70.1	56.6	78.2	72.6
33	69	70	175	M	1.85	70	70	55.9	61.2	57.3
34	74	85	189	M	2.12	83.1	83.9	66.7	38.7	31.5
35	64	80	175	M	1.96	70.5	74.3	60.2	157.5	139.3
36	60	52	165	V	1.56	52	52	35.9	83.9	93
37	67	66.3	149	V	1.61	42.4	52	38.3	49.2	52.9
38	55	76	179	M	1.95	74.1	74.9	59.7	59.7	53.1			Characteristic	The Hague population (n=65)		Groningen population (n=32)		T-test?
39	77	84.7	185	M	2.09	79.5	81.6	65.3	73.1	60.6				Mean	Range	Mean	Range
40	70	108	175	M	2.22	70.5	85.5	70	86.2	67.1
41	88	60	168	M	1.68	60	60	49.3	60.5	62.3			Age (years)	69.2769	32-92
42	63	80	170	V	1.92	61.4	68.9	47.7	33.5	30.3			Weight (kg)	76.1708	46-121
43	71	87	170	M	1.98	65.9	74.4	61.2	29.1	25.4			Height (cm)	173.938	149-193
44	65	75	176	M	1.91	71.4	72.8	58.4	94.6	85.7			Gender	21F/44M
45	67	65	151	M	1.61	48.7	55.2	46.9	22.7	24.4			LMBc	70.5492	46-99.9
46	66	73.3	176	M	1.89	71.4	72.1	57.6	89.4	81.7			CLcr (ml/min)	64.2862	8.7-157.5
47	92	85	174	M	2	69.6	75.7	61.8	58	50.2			CLcr (ml/min/1.73m2)	58.4123	7.8-153.2
48	69	88	183	M	2.1	77.7	81.8	66	86.6	71.2
49	69	88	183	M	2.1	77.7	81.8	66	93.9	77.2
50	54	82	185	M	2.06	79.5	80.5	64.1	133.9	112.5
51	76	77	175	M	1.92	70.5	73.1	58.9	59	53
52	65	115	181	M	2.34	75.9	91.5	74.7	103.7	76.7
53	76	77	175	M	1.92	70.5	73.1	58.9	8.7	7.8
54	86	70	175	M	1.85	70	70	55.9	66.1	61.9
55	66	105	181	M	2.25	75.9	87.5	71.6	13.1	10.1
56	86	70	175	M	1.85	70	70	55.9	37.9	35.5
57	69	79	186	V	2.03	75.9	77.2	51	46	39.1
58	74	60	175	V	1.73	60	60	41	54.4	54.4
59	63	60	175	M	1.73	60	60	51	86.7	86.7
60	74	70	175	V	1.85	66	67.6	45.2	65	60.8
61	61	46	159	V	1.44	46	46	32.3	58.3	70
62	33	74	170	M	1.85	65.9	69.2	56.2	119.8	111.8
63	69	79	188	M	2.05	79	79	63.6	67.2	56.7
64	44	52	175	V	1.63	52	52	37.3	31.9	33.8
65	74	70	175	M	1.85	70	70	55.9	102.8	96.2
	69.2769	76.1708	173.938	21V/44M	1.90092	66.8015	70.5492	54.8538	64.2862	58.4123
	32-92	46-121	149-193		1.61-2.19	42.4-86.8	46-99.9		8.7-157.5	7.8-153.2

## Sheet: Groningen
pat#	Age	Weight	Height	Gender	BSA	LBM	LBMc	FFM	CLcr	CLcr_n
	years	kg	cm	M/V	mý	kg	kg	kg	ml/min	/1.73mý
1	30	65	169	M	2.07	80.4	62.9	64.4	28.4	23.9
2	44	75	170	V	1.75	61.4	69.6	42.2	32.6	28.8
3	45	75	175	V	2.02	66	73	51.2	33.8	29.9
4	57	75	175	M	1.96	65	73.9	60.1	35.3	30.2
5	62	79	175	M	1.96	70.5	74.2	60.2	39.8	34.9
6	63	80	175	M	1.96	70.5	74.3	60.2	49.6	43.5
7	68	80	175	M	1.96	70.5	74.3	60.2	50.7	44.3
8	68	80	175	V	1.9	66	74.3	47.1	73.5	65.3
9	70	82	175	M	2.22	88.6	75	70.7	77.4	70.3
10	72	82	175	M	1.98	70.5	75	61	79.9	78.8
11	72	85	184	M	2.06	70.5	75.1	64	99.8	83.5
12	72	86.6	184	M	1.97	75	78.3	60.6	134.4	118.9
13	76	90	186	M	1.95	70.5	81.1	59.8	140.8	124.5
14	88	90	195	M	1.97	75	89.1	60.6	181.5	141.1
	63.3571	80.3286	177.714	3V/11M	1.98071	71.4571	75.0071	58.7357	75.5357	65.5643
	30-88	65-90	169-195				62.9-89.1		28.4-181.5	23.9-141.1
	Characteristic	The Hague population (n=65)		Groningen population (n=14)		T-test?
		Mean	Range	Mean	Range
	Age (years)	69.2769	32-92	63.3571	30-88
	Weight (kg)	76.1708	46-121	80.3286	65-90
	Height (cm)	173.938	149-193	177.714	169-195
	Gender	21F/44M		3F/11M
	LMBc	70.5492	46-99.9	75.0071	62.9-89.1
	CLcr (ml/min)	64.2862	8.7-157.5	75.5357	28.4-181.5
	CLcr (ml/min/1.73m2)	58.4123	7.8-153.2	65.5643	23.9-141.1

## Sheet: T-test
Characteristic	The Hague population (n=65)		Groningen population (n=32)		P-value
	Mean	Range	Mean	Range
Age (years)	69.2769	32-92	63.3571	30-88	0.122976
Weight (kg)	76.1708	46-121	80.3286	65-90	0.120998
Height (cm)	173.938	149-193	177.714	169-195	0.176789
Gender	21F/44M		3F/11M
LBMc	70.5492	46-99.9	75.0071	62.9-89.1	0.0403302
CLcr (ml/min)	64.2862	8.7-157.5	75.5357	28.4-181.5	0.31756
CLcr (ml/min/1.73m2)	58.4123	7.8-153.2	65.5643	23.9-141.1	0.465109

## Sheet: Age
78	30			F-test: two samples for variances
69	44
32	45				Variable 1	Variable 2
74	57			Mean	63.3571	69.2769		thus equal
78	62			Variance	226.555	153.672
84	63			Observations	14	65
88	68			Degrees of freedom	13	64
84	68			F	1.47427
75	70			P(F<=f) one-sided	0.151974
86	72			Critical area of F-test: one-sided	1.87634
78	72
57	72
74	76			T-test: two samples with equal variances
46	88
55					Variable 1	Variable 2
77				Mean	69.2769	63.3571
73				Variance	153.672	226.555
75				Observations	65	14
82				Pared variances	165.977
74				Estimate of difference between means	0
59				Degrees of freedom	77
66				T- statistical data	1.55951
85				P(T<=t) one-sided	0.0614881
69				Critical area of T-test: one-sided	1.66488
56				P(T<=t) tweezijdig	0.122976
42				Critical area of T-test: two-sided	1.99125
79
70
79
66
66
71
69
74
64
60
67
55
77
70
88
63
71
65
67
66
92
69
69
54
76
65
76
86
66
86
69
74
63
74
61
33
69
44
74

## Sheet: Weight
59	65			F-test: two samples for variances
85	75
66	75				Variable 1	Variable 2
69	75			Mean	76.1708	80.3286		thus unequal
61	79			Variance	245.189	44.3114
56.9	80			Observations	65	14
60	80			Degrees of freedom	64	13
56.9	80			F	5.53332
88	82			P(F<=f) one-sided	0.000782647
60	82			Critical area of F-test: one-sided	2.29116
59	85
89	86.6
84	90			T-test: two samples with unequal variances
70	90
85					Variable 1	Variable 2
60				Mean	76.1708	80.3286
90				Variance	245.189	44.3114
74.4				Observations	65	14
55				Estimate of difference between means	0
100				Degrees of freedom	48
95				T- statistical data	-1.57859
90				P(T<=t) one-sided	0.0604988
70				Critical area of T-test: one-sided	1.67722
106				P(T<=t) tweezijdig	0.120998
121				Critical area of T-test: two-sided	2.01063
65
88
70
90
78
67
73.6
70
85
80
52
66.3
76
84.7
108
60
80
87
75
65
73.3
85
88
88
82
77
115
77
70
105
70
79
60
60
70
46
74
79
52
70

## Sheet: Height
175	169			F-test: two samples for variances
185	170
175	175				Variable 1	Variable 2
168	175			Mean	173.938	177.714		thus equal
158	175			Variance	96.3087	49.2967
163	175			Observations	65	14
170	175			Degrees of freedom	64	13
163	175			F	1.95365
193	175			P(F<=f) one-sided	0.090792
165	175			Critical area of F-test: one-sided	2.29116
158	184
172	184
153	186			T-test: two samples with equal variances
190	195
180					Variable 1	Variable 2
166				Mean	173.938	177.714
180				Variance	96.3087	49.2967
160				Observations	65	14
160				Pared variances	88.3716
190				Estimate of difference between means	0
176				Degrees of freedom	77
182				T- statistical data	-1.36321
178				P(T<=t) one-sided	0.0883947
170				Critical area of T-test: one-sided	1.66488
192				P(T<=t) tweezijdig	0.176789
170				Critical area of T-test: two-sided	1.99125
180
166
180
180
168
172
175
189
175
165
149
179
185
175
168
170
170
176
151
176
174
183
183
185
175
181
175
175
181
175
186
175
175
175
159
170
188
175
175

## Sheet: LBMc
59	62.9			F-test: two samples for variances
81.7	69.6
66	73				Variable 1	Variable 2		thus unequal
63.4	73.9			Mean	70.5492	75.0071
54.7	74.2			Variance	134.123	33.0623
55.8	74.3			Observations	65	14
60	74.3			Degrees of freedom	64	13
55.8	74.3			F	4.0567
87.3	75			P(F<=f) one-sided	0.00387774
58.1	75			Critical area of F-test: one-sided	2.29116
53.9	75.1
76.2	78.3
61.2	81.1			T-test: two samples with unequal variances
70	89.1
79					Variable 1	Variable 2
58.7				Mean	70.5492	75.0071
81				Variance	134.123	33.0623
61.2				Observations	65	14
53.4				Estimate of difference between means	0
90.4				Degrees of freedom	40
80.8				T- statistical data	-2.11921
82.1				P(T<=t) one-sided	0.0201651
70				Critical area of T-test: one-sided	1.68385
79.3				P(T<=t) tweezijdig	0.0403302
99.9				Critical area of T-test: two-sided	2.02108
65
80.2
65.4
81
76.2
65.3
70.1
70
83.9
74.3
52
52
74.9
81.6
85.5
60
68.9
74.4
72.8
55.2
72.1
75.7
81.8
81.8
80.5
73.1
91.5
73.1
70
87.5
70
77.2
60
60
67.6
46
69.2
79
52
70

## Sheet: CLcr
52.9	28.4			F-test: two samples for variances
72	32.6
121.4	33.8				Variable 1	Variable 2
58.5	35.3			Mean	75.5357	64.2862
46.6	39.8			Variance	2273.91	1271.07		thus equal
39.7	49.6			Observations	14	65
46.5	50.7			Degrees of freedom	13	64
26.4	73.5			F	1.78897
56.4	77.4			P(F<=f) one-sided	0.0641693
146.9	79.9			Critical area of F-test: one-sided	1.87634
11.3	99.8
62	134.4
19.4	140.8			T-test: two samples with equal variances
127.8	181.5
90					Variable 1	Variable 2
47.2				Mean	64.2862	75.5357
40.5				Variance	1271.07	2273.91
42.6				Observations	65	14
51				Pared variances	1440.38
24.4				Estimate of difference between means	0
68.8				Degrees of freedom	77
70.1				T- statistical data	-1.00601
21				P(T<=t) one-sided	0.15878
16.6				Critical area of T-test: one-sided	1.66488
140.1				P(T<=t) tweezijdig	0.31756
87.3				Critical area of T-test: two-sided	1.99125
80.3
9.7
72.1
108.3
10.3
78.2
61.2
38.7
157.5
83.9
49.2
59.7
73.1
86.2
60.5
33.5
29.1
94.6
22.7
89.4
58
86.6
93.9
133.9
59
103.7
8.7
66.1
13.1
37.9
46
54.4
86.7
65
58.3
119.8
67.2
31.9
102.8

## Sheet: CLcr 1.73
53.3	23.9			F-test: two samples for variances
59.6	28.8
116.5	29.9				Variable 1	Variable 2
56.7	30.2			Mean	65.5643	58.4123
49.8	34.9			Variance	1540.96	1002.37		thus equal
42.8	43.5			Observations	14	65
47.5	44.3			Degrees of freedom	13	64
28.4	65.3			F	1.53732
44.6	70.3			P(F<=f) one-sided	0.128585
153.2	78.8			Critical area of F-test: one-sided	1.87634
12.3	83.5
53.1	118.9
18.6	124.5			T-test: two samples with equal variances
112.7	141.1
76					Variable 1	Variable 2
49				Mean	58.4123	65.5643
33.4				Variance	1002.37	1540.96
41.4				Observations	65	14
56.4				Pared variances	1093.3
18.5				Estimate of difference between means	0
56.3				Degrees of freedom	77
57.3				T- statistical data	-0.734114
19.4				P(T<=t) one-sided	0.232554
13.3				Critical area of T-test: one-sided	1.66488
97.2				P(T<=t) tweezijdig	0.465109
86.2				Critical area of T-test: two-sided	1.99125
66.8
9.4
59.4
94.8
10.1
72.6
57.3
31.5
139.3
93
52.9
53.1
60.6
67.1
62.3
30.3
25.4
85.7
24.4
81.7
50.2
71.2
77.2
112.5
53
76.7
7.8
61.9
10.1
35.5
39.1
54.4
86.7
60.8
70
111.8
56.7
33.8
96.2
