# Supplementary material for: Pharmacokinetic modeling of gentamicin in treatment of infective endocarditis: Model development and validation of existing models
Source: PLoS One. 2017 May 5;12(5):e0177324. doi: 10.1371/journal.pone.0177324 (PMC5419648; doi:10.1371/journal.pone.0177324)
Supplement: S2 Data — (XLS) [file pone.0177324.s002.xls]

## Sheet: Table 2 and 3
		CLm	Fr	V
ICU	Pop	0.2765	0.8993	0.3347
	SD	0.1382	0.4167	0.1043
Standard	Pop	0.2254	0.7272	0.2729
	SD	0.1127	0.4709	0.0822
Den Haag (N=65)										Settings
Start model ICU		CLm	Fr	V		AIC	ΣWSS/df		Population parameters	CLm	fr	V	AIC	ΣWSS/df
Bay/bay/bay	Pop.	0.6142	0.5677	0.3102		1394.42	5.05		ICU model	Bayesian	Bayesian	Bayesian	1394.42	5.05
	SD	0.6425	0.2657	0.076					ICU model	FPB	Bayesian	Bayesian	1309.12	5.0909
									ICU model	Fixed	Bayesian	Bayesian	1195.4	5.2467
FBP/bay/bay	Pop.	0.2765	0.7038	0.3114		1309.12	5.0909		Standard model	Bayesian	Bayesian	Bayesian	1394.45	5.05
	SD	0.1382	0.3439	0.0764					Standard model	FPB	Bayesian	Bayesian	1306.31	5.0837
									Standard model	Fixed	Bayesian	Bayesian	1203.7	5.2987
Fixed/bay/bay	Pop.	0.2765	0.6977	0.3115		1195.4	5.2467
	SD	0.1382	0.3578	0.0764
									Pharmacokinetic parameter (±SD)	CLm (l/h/70kgBW)	fr	V (l/kgLBMc)
Start model Standard		CLm	Fr	V		AIC	ΣWSS/df		ICU model	0.2765 (±0,1382)	0.8993 (±0.4167)	0.3347(±0.1043)
Bay/bay/bay	Pop.	0.6135	0.5679	0.3102		1394.45	5.05		Standard model	0.2254 (±0.1127)	0.7272 (±0.4709)	0.2729 (±0.0822)
	SD	0.642	0.2658	0.076					Endocarditis model	0.2765 (±0,1382)	0.6977 (±0.3578)	0.3115 (±0.0764)
FBP/bay/bay	Pop.	0.2254	0.7209	0.3115		1306.31	5.0837
	SD	0.1127	0.3484	0.0765
Fixed/bay/bay	Pop.	0.2254	0.7188	0.3115		1203.7	5.2987
	SD	0.1127	0.3599	0.0765

## Sheet: Measured Gentamicin
GENDH
Raw data of 65 patients in modeling cohort (total 221 samples)
patient #	sample # per patient	time of sampling (h)	measured concentration gentamicin (mg/l)	predicted concentration gentamicin (mg/l)	weighted residual (measured - predicted) / standard deviation
1	1	1	11	10.63	0.431428
1	2	10.5667	1.4	0.984295	4.61976
1	3	78.3667	9	7.58603	2.35504
1	4	83.4	1.8	2.16923	-3.75171
2	1	1.66667	5.4	5.8036	-1.51465
2	2	14.6667	2.6	2.53794	0.511104
2	3	145.35	8.2	7.63706	1.0998
2	4	158	3.1	3.17066	-0.504819
2	5	216.5	13	11.7443	1.07694
3	1	22.8	0.15	0.163654	-0.177713
3	2	24.75	7.6	8.17674	-1.2793
3	3	167.833	0.15	0.138327	0.151925
3	4	169.167	8.49	7.59781	1.64306
4	1	23.5	0.15	0.162111	-0.157631
4	2	24.95	8.5	9.07631	-1.0592
4	3	143.833	0.15	0.154947	-0.0643845
4	4	145.25	9.4	8.60634	1.22527
5	1	247.783	8.4	6.80963	2.98255
5	2	259.35	1.2	1.4186	-2.52614
5	3	271.983	6.7	7.49082	-2.14946
5	4	282.417	1.8	1.81978	-0.200992
5	5	331.333	1.9	1.61447	2.83145
6	1	25.7833	10	9.81736	0.252755
6	2	31.6667	4.2	4.212	-0.0624952
7	1	47.9167	0.15	0.156633	-0.0863336
7	2	49.25	5.5	5.65437	-0.564404
8	1	25.7833	10	10.2854	-0.394945
8	2	31.6667	4.2	4.45797	-1.34347
8	3	170.5	11	10.5598	0.513302
8	4	176.1	6.7	5.90365	2.16449
9	1	31.4667	10	7.59565	3.32736
9	2	38.0833	3.9	4.34028	-2.49755
9	3	152.75	0.71	1.058	-4.33628
9	4	169	0.15	0.267657	-1.53132
9	5	271.5	12	8.07851	3.90043
9	6	288.75	2.2	1.87799	2.95703
10	1	2.25	7	7.11385	-0.288673
10	2	13.75	3.4	3.3697	0.198553
10	3	13.7667	3.4	3.36605	0.222447
11	1	229	15	11.8068	2.0931
11	2	239.917	8.2	8.64791	-0.875078
11	3	321.25	1	0.971793	0.337406
12	1	0.666667	12	11.7098	0.288658
12	2	9.08333	1.8	1.80515	-0.0523043
13	1	146.583	11	10.5733	0.497507
13	2	160.75	4.7	4.94009	-1.0874
13	3	185	1.4	1.35223	0.530886
13	4	256.75	0.76	0.737774	0.275239
14	1	196.533	16	17.2911	-0.748659
14	2	209	1.2	1.5042	-3.51527
14	3	293.5	12	10.7313	1.26188
14	4	305	1.6	1.12815	5.02269
15	1	1.75	7.4	7.12543	0.636314
15	2	12.5833	1.8	2.3942	-6.03768
15	3	147.833	11	7.40082	4.19681
15	4	158	5.6	2.65936	10.4774
16	1	14.3333	0.73	0.73576	-0.0715935
16	2	25	11	10.7763	0.26086
17	1	25	11	10.8973	0.119696
17	2	35.5	1.7	1.70855	-0.0889245
18	1	12.25	2.2	2.16816	0.292436
18	2	59.6667	2.4	2.43478	-0.302652
19	1	1.91667	7.7	7.65574	0.0960701
19	2	11	2.1	2.10008	-0.000757391
20	1	36	2.5	2.4342	0.557167
20	2	67.5	7.2	6.53175	1.61922
20	3	74	4.5	4.93008	-2.05879
21	1	1	12	11.7618	0.236882
21	2	10.5	0.79	0.798483	-0.104637
22	1	126.617	16	12.4054	2.08433
22	2	132.617	6.6	6.72617	-0.351106
22	3	147.15	11.5	12.5219	-1.09892
22	4	156.667	4.5	4.43242	0.323514
23	1	2.18333	6.8	6.87292	-0.193608
23	2	11.5	2.4	2.41605	-0.139718
24	1	137.583	3	3.00101	-0.00744357
25	1	1.41667	12	7.71084	4.26613
25	2	10.8	0.67	0.671736	-0.0217293
25	3	23	0.15	0.0281278	1.58617
25	4	25.4833	8.7	9.87753	-2.07958
26	1	1	13.8	13.8576	-0.0441872
26	2	17	4.36	4.32454	0.176518
27	1	1.63333	8.8	8.99946	-0.345383
27	2	17.4667	1	1.08997	-1.07614
27	3	26.5	8.7	8.34425	0.628272
27	4	41.5833	1.2	1.11689	0.960389
28	1	9	5.8	5.88501	-0.287793
29	1	26	7.1	7.14771	-0.118238
29	2	32	2.8	2.80131	-0.0102138
30	1	21.25	0.36	0.356075	0.0505472
30	2	24.4167	15	10.6494	2.8517
30	3	45.45	0.33	0.318739	0.145308
30	4	49.1667	8.8	9.38319	-1.00986
31	1	1.58333	7.8	7.3862	0.879205
31	2	12.5	1.5	1.88527	-4.19223
31	3	69.5	10	10.2946	-0.407661
31	4	78.7333	7.4	4.53373	6.64252
31	5	162.667	0.6	0.248384	4.43601
32	1	17.5	9.7	9.85163	-0.221492
32	2	25	2.6	2.54589	0.445615
32	3	138	8.8	8.67971	0.208304
32	4	145	2.4	2.45479	-0.476841
33	1	185.467	12	11.9816	0.0183497
33	2	204.25	1.1	1.09971	0.00342185
34	1	73.5	11	8.6215	2.77344
34	2	82.75	4.9	5.1774	-1.18952
34	3	106.5	1.5	1.38668	1.23303
34	4	226.967	0.89	1.08693	-2.39562
34	5	283.917	1.4	1.2611	1.54364
34	6	378.5	5.4	5.60369	-0.764424
35	1	1.25	8.9	8.85418	0.0778054
35	2	7.75	1.5	1.49877	0.0133815
36	1	265.417	7.7	7.68529	0.0319416
36	2	271	2	2.00057	-0.00550161
37	1	1.15	14	13.4207	0.43251
37	2	19.1167	0.33	0.33557	-0.0718775
38	1	38.0833	8	7.95538	0.0908797
38	2	48	1.4	1.40481	-0.0534272
39	1	1.43333	9.4	9.32686	0.112909
39	2	12.4167	2.4	2.39809	0.0165891
40	1	47.3333	0.3	0.432631	-1.71455
40	2	49.1667	13	15.1227	-1.82049
40	3	168.5	0.47	0.424149	0.585609
40	4	174.75	10	7.30018	3.73626
41	1	33.2167	6.2	6.37115	-0.52446
41	2	48	1.3	1.29572	0.0485144
42	1	0.666667	13	13.4138	-0.354888
42	2	25.5833	15	13.1037	1.243
42	3	34.2833	5.4	5.43889	-0.145959
43	1	1	11	10.9524	0.0555235
43	2	14.6667	5.5	5.45465	0.16581
44	1	63.5	0.15	0.3119	-2.10715
44	2	217	13	12.6672	0.2854
44	3	222.5	2.8	3.15432	-2.75828
44	4	313.85	11	9.27217	2.01473
44	5	319.5	2.4	2.22298	1.54061
44	6	385.667	8.5	8.5613	-0.112669
44	7	397	0.83	0.487962	4.19642
45	1	6.16667	14	10.0639	2.9387
45	2	71	2.3	2.76044	-4.1171
45	3	95	8.5	8.98931	-0.8993
45	4	131.583	9.5	8.98059	0.787103
45	5	143	3.8	2.98749	4.74331
45	6	168	8.2	8.64142	-0.862388
45	7	178.833	3.1	3.04096	0.421845
46	1	63.5	0.15	0.356879	-2.69254
46	2	217	13	12.4795	0.446366
46	3	222.5	2.8	3.29216	-3.83139
46	4	313.85	11	9.22939	2.06461
46	5	319.5	2.4	2.4053	-0.0460968
46	6	385.667	8.5	8.61489	-0.211154
46	7	397	0.83	0.602627	2.78961
46	8	481.15	11	9.78582	1.41578
46	9	496.833	0.52	0.262477	3.27459
46	10	553.75	9.3	8.52157	1.22449
46	11	565	0.91	0.635691	3.32714
47	1	56.5	1.9	1.89605	0.0391741
47	2	58	11	10.9583	0.0486668
48	1	1	7	7.1647	-0.417596
48	2	10.5833	1	1.44967	-5.37882
48	3	121.25	9.3	9.01784	0.443847
48	4	131	1.6	1.77462	-1.85875
48	5	178.75	1.9	1.85015	0.494301
48	6	203	2	1.77462	2.1797
48	7	251.1	2.3	1.74527	4.96017
49	1	106	1.8	1.80184	-0.0186646
50	1	2.31667	2.6	2.60967	-0.0796326
50	2	9	0.44	0.438466	0.0196367
51	1	13	11	8.54449	2.86323
51	2	109.967	5.3	5.76591	-1.79501
51	3	124.2	0.15	0.595257	-5.79505
51	4	181	1.5	1.12176	4.11576
52	1	1	15	14.3261	0.441703
52	2	18.4167	5.4	5.34458	0.20799
52	3	41	1.5	1.48822	0.128184
52	4	63.6167	12	11.4813	0.515892
53	1	13	11	8.07382	3.41206
53	2	109.967	5.3	5.45864	-0.611212
53	3	124.2	0.15	0.30787	-2.05469
53	4	181	1.5	0.742031	8.24776
53	5	493.717	7.3	8.32498	-2.42864
53	6	521.683	2.8	3.18542	-3.00041
54	1	2.06667	8.7	7.8564	1.48984
54	2	8.15	3.6	3.86486	-1.63795
54	3	27.1833	6.9	7.3171	-1.08214
54	4	42	1.3	1.30002	-0.000281141
54	5	73.5833	11	8.8507	2.50618
54	6	90	1.4	1.30484	1.05747
55	1	44.75	2.3	2.02045	2.49968
55	2	47.9167	1.6	1.80402	-2.17172
55	3	49.8333	11	11.0669	-0.0779787
56	1	145	8.3	8.79516	-0.947711
56	2	151	3.4	3.79263	-2.57255
56	3	313.183	9.2	8.68801	0.820743
56	4	318.667	5.2	4.16967	4.07605
57	1	216.25	9.6	9.69055	-0.134705
57	2	226	4.2	4.1946	0.0281435
58	1	207.867	1.6	1.52477	0.800796
58	2	233.667	8.8	8.11505	1.18607
58	3	240.333	2.5	2.71593	-1.82834
58	4	316.9	11	11.0189	-0.0220837
58	5	326.933	2.2	2.1116	0.811778
59	1	1.18333	7.1	7.15189	-0.128598
59	2	31.9167	1.4	1.39858	0.0158113
60	1	98.1667	9.2	9.0216	0.285986
60	2	106.833	1.7	1.70541	-0.0562956
61	1	0.833333	19	14.8478	1.73125
61	2	18.1667	0.3	0.298705	0.0167381
62	1	47.6667	0.1	0.092983	0.0914576
62	2	49.3333	9.6	9.42567	0.259343
63	1	385	13	11.8244	1.00823
63	2	397	3	3.44809	-3.29476
63	3	457.667	12	11.2497	0.746309
63	4	469	4.6	3.58156	4.74167
63	5	551.583	0.15	0.10017	0.648536
63	6	553.433	10	10.5809	-0.803849
64	1	2.5	8.9	8.92765	-0.0469627
64	2	17	2.8	3.03242	-1.80932
64	3	123.1	9.9	5.64836	5.98988
65	1	3.91667	8.8	8.24001	0.969691
65	2	8.5	4	4.02808	-0.154796

## Sheet: CI table 3 by Bootstrap
GENDH		fr	V1	sd(fe)	sd(V1)	r	S0	S1	S2	SumLL	SumWSS/df	#cycles	#subjects	#samples
mean		0.698412	0.311297	0.351625	0.075342	0.310199	0.0766	0.0006	0.0064	-467.932	5.276	5.798	65	221.613
sd		0.0459647	0.0100182	0.0424722	0.00812382	0.114351	7.9143e-16	1.51864e-18	1.17152e-16	109.623	0.871305	1.07998	0	14.3426
median		0.696997	0.311267	0.350267	0.0752732	0.317189	0.0766	0.0006	0.0064	-463.527	5.22282	6	65	221
CI-2.5%		0.610082	0.291799	0.272995	0.0595361	0.0719414	0.0766	0.0006	0.0064	-696.842	3.73808	4	65	194.975
CI-97.5%		0.793116	0.331125	0.434192	0.0908895	0.511087	0.0766	0.0006	0.0064	-267.902	7.04235	8	65	251
	1	0.6522	0.307572	0.314696	0.0841632	0.335169	0.0766	0.0006	0.0064	-643.264	6.24566	6	65	251
	2	0.658357	0.313985	0.32426	0.0644563	0.271274	0.0766	0.0006	0.0064	-839.996	8.4373	7	65	229
	3	0.624311	0.304067	0.366831	0.0695246	0.216189	0.0766	0.0006	0.0064	-413.378	4.70858	6	65	224
	4	0.66757	0.319746	0.296455	0.0641617	0.198751	0.0766	0.0006	0.0064	-686.985	7.57501	8	65	217
	5	0.737975	0.304949	0.401774	0.0842573	0.354539	0.0766	0.0006	0.0064	-450.222	4.73515	6	65	232
	6	0.653784	0.31913	0.359679	0.0856495	0.322659	0.0766	0.0006	0.0064	-413.603	4.99369	5	65	214
	7	0.6802	0.295689	0.361073	0.0669399	0.152183	0.0766	0.0006	0.0064	-308.781	3.99237	6	65	211
	8	0.666954	0.310032	0.35287	0.0762289	0.285141	0.0766	0.0006	0.0064	-848.007	8.09248	5	65	237
	9	0.726871	0.312862	0.35217	0.0715788	0.233172	0.0766	0.0006	0.0064	-496.283	5.36683	5	65	233
	10	0.730249	0.326186	0.317079	0.0849379	0.107578	0.0766	0.0006	0.0064	-554.989	5.68391	5	65	244
	11	0.654839	0.317728	0.328662	0.0651733	0.315173	0.0766	0.0006	0.0064	-523.605	5.72159	6	65	230
	12	0.671848	0.324577	0.395685	0.0855136	0.177506	0.0766	0.0006	0.0064	-333.516	3.92874	6	65	230
	13	0.671528	0.31432	0.3739	0.0681508	0.256268	0.0766	0.0006	0.0064	-556.866	5.47762	7	65	253
	14	0.655944	0.304661	0.278929	0.0650041	0.161633	0.0766	0.0006	0.0064	-396.211	5.15123	8	65	202
	15	0.710063	0.312693	0.328903	0.0768314	0.145699	0.0766	0.0006	0.0064	-177.432	2.79401	4	65	218
	16	0.82123	0.325885	0.38952	0.0845232	0.377657	0.0766	0.0006	0.0064	-543.613	5.96568	4	65	229
	17	0.660983	0.313128	0.379226	0.0899909	0.297123	0.0766	0.0006	0.0064	-273.916	3.55209	6	65	204
	18	0.699731	0.316476	0.362259	0.0768983	0.308957	0.0766	0.0006	0.0064	-439.897	5.10252	5	65	223
	19	0.634174	0.297951	0.428249	0.0897485	0.481623	0.0766	0.0006	0.0064	-553.266	5.41686	7	65	234
	20	0.826324	0.326554	0.276236	0.0822019	0.456796	0.0766	0.0006	0.0064	-477.151	5.69675	6	65	222
	21	0.65024	0.317375	0.381565	0.0892151	0.189645	0.0766	0.0006	0.0064	-604.926	6.27701	7	65	224
	22	0.745036	0.314784	0.315628	0.0938072	0.417223	0.0766	0.0006	0.0064	-471.883	4.95829	6	65	238
	23	0.608528	0.304163	0.283004	0.0633673	0.21738	0.0766	0.0006	0.0064	-463.334	5.18301	9	65	228
	24	0.759581	0.316916	0.363457	0.0713828	0.285341	0.0766	0.0006	0.0064	-435.3	4.7867	7	65	236
	25	0.68203	0.317565	0.312077	0.0853017	0.414439	0.0766	0.0006	0.0064	-329.698	4.10974	5	65	219
	26	0.72901	0.308473	0.310312	0.0749449	0.0570319	0.0766	0.0006	0.0064	-413.861	5.02414	4	65	210
	27	0.680595	0.338011	0.347792	0.080344	0.152414	0.0766	0.0006	0.0064	-336.002	4.46093	6	65	206
	28	0.655582	0.314476	0.294845	0.0774791	0.0739868	0.0766	0.0006	0.0064	-714.186	6.68125	4	65	257
	29	0.675785	0.29476	0.25787	0.0678915	0.30158	0.0766	0.0006	0.0064	-401.517	5.16103	6	65	207
	30	0.712828	0.304217	0.444109	0.0733091	0.489382	0.0766	0.0006	0.0064	-457.739	4.96284	4	65	227
	31	0.599588	0.273514	0.346639	0.0742235	0.470542	0.0766	0.0006	0.0064	-374.064	4.29327	7	65	211
	32	0.659757	0.321226	0.366163	0.0734399	0.436651	0.0766	0.0006	0.0064	-589.597	5.84391	6	65	247
	33	0.743305	0.312748	0.331338	0.0864272	0.443676	0.0766	0.0006	0.0064	-298.846	4.05834	6	65	205
	34	0.734204	0.321144	0.418275	0.079395	0.499951	0.0766	0.0006	0.0064	-579.89	5.67168	4	65	248
	35	0.802426	0.321103	0.357069	0.0656981	0.225635	0.0766	0.0006	0.0064	-514.008	6.19287	7	65	208
	36	0.807281	0.30958	0.367779	0.0766577	0.241959	0.0766	0.0006	0.0064	-580.498	6.42157	5	65	217
	37	0.705499	0.309955	0.340994	0.0749032	0.345245	0.0766	0.0006	0.0064	-548.697	5.73815	5	65	235
	38	0.708045	0.302381	0.324353	0.0771531	0.273445	0.0766	0.0006	0.0064	-350.877	4.45263	5	65	202
	39	0.694044	0.322531	0.392203	0.080956	0.281962	0.0766	0.0006	0.0064	-509.468	5.47921	5	65	232
	40	0.712499	0.298056	0.369113	0.0725197	0.40776	0.0766	0.0006	0.0064	-539.748	5.53303	5	65	231
	41	0.690653	0.310257	0.398897	0.0669786	0.12589	0.0766	0.0006	0.0064	-526.827	5.56395	6	65	230
	42	0.714126	0.305985	0.413489	0.0797589	0.337791	0.0766	0.0006	0.0064	-349.614	4.40494	7	65	200
	43	0.751752	0.307644	0.381553	0.0783549	0.333902	0.0766	0.0006	0.0064	-468.831	5.36763	5	65	219
	44	0.672131	0.316351	0.331648	0.0716292	0.414738	0.0766	0.0006	0.0064	-422.704	4.98064	6	65	228
	45	0.704896	0.318172	0.395304	0.0854852	0.298535	0.0766	0.0006	0.0064	-643.723	6.52298	5	65	233
	46	0.687887	0.302588	0.370168	0.0664627	0.31694	0.0766	0.0006	0.0064	-441.675	5.23059	6	65	208
	47	0.767574	0.318309	0.315865	0.0801727	0.229422	0.0766	0.0006	0.0064	-380.595	4.54257	6	65	224
	48	0.60683	0.29331	0.310868	0.0703894	0.338385	0.0766	0.0006	0.0064	-401.12	4.82477	6	65	210
	49	0.686703	0.326275	0.395807	0.0927165	0.402654	0.0766	0.0006	0.0064	-586.123	6.22537	7	65	223
	50	0.680429	0.290584	0.354272	0.0666253	0.285292	0.0766	0.0006	0.0064	-304.219	3.89353	4	65	215
	51	0.691851	0.326117	0.325933	0.079445	0.251629	0.0766	0.0006	0.0064	-490.313	5.82317	7	65	221
	52	0.717943	0.311616	0.347205	0.0785027	0.283	0.0766	0.0006	0.0064	-529.022	5.44834	5	65	242
	53	0.70217	0.316734	0.357129	0.0785263	0.185493	0.0766	0.0006	0.0064	-583.439	6.17788	4	65	227
	54	0.694074	0.320727	0.370292	0.0722247	0.461173	0.0766	0.0006	0.0064	-555.352	6.21113	5	65	223
	55	0.68288	0.320201	0.315777	0.0815785	0.251969	0.0766	0.0006	0.0064	-384.785	4.60282	5	65	218
	56	0.622057	0.302607	0.438508	0.0739918	0.395045	0.0766	0.0006	0.0064	-341.267	3.95675	4	65	214
	57	0.778798	0.317411	0.33384	0.0887577	0.459585	0.0766	0.0006	0.0064	-425.102	5.31169	6	65	206
	58	0.730073	0.309965	0.370899	0.0704808	0.290162	0.0766	0.0006	0.0064	-584.176	6.38531	6	65	226
	59	0.643956	0.308168	0.381409	0.0711118	0.382083	0.0766	0.0006	0.0064	-705.977	6.82866	5	65	244
	60	0.615004	0.303096	0.362199	0.061477	0.23216	0.0766	0.0006	0.0064	-423.392	4.6661	7	65	231
	61	0.686099	0.314965	0.296601	0.0694976	0.316638	0.0766	0.0006	0.0064	-481.679	5.84978	6	65	211
	62	0.737054	0.30489	0.341801	0.0654188	0.00655905	0.0766	0.0006	0.0064	-353.231	4.58106	6	65	207
	63	0.625989	0.305336	0.423377	0.0745692	0.405867	0.0766	0.0006	0.0064	-292.056	3.79929	5	65	202
	64	0.708896	0.308734	0.386674	0.0856121	0.32056	0.0766	0.0006	0.0064	-446.975	5.02082	6	65	220
	65	0.689829	0.292637	0.34673	0.0553898	0.151675	0.0766	0.0006	0.0064	-468.713	5.22879	6	65	226
	66	0.73083	0.315851	0.362396	0.0672084	0.289408	0.0766	0.0006	0.0064	-572.909	6.03335	7	65	237
	67	0.653589	0.314535	0.388223	0.0776214	0.351412	0.0766	0.0006	0.0064	-501.432	5.66716	6	65	210
	68	0.650266	0.321225	0.361126	0.0782348	0.224245	0.0766	0.0006	0.0064	-461.712	5.2372	4	65	223
	69	0.698562	0.314184	0.35695	0.0639164	0.510634	0.0766	0.0006	0.0064	-450.616	4.90339	6	65	235
	70	0.696499	0.29578	0.427951	0.0562082	0.0844888	0.0766	0.0006	0.0064	-593.458	6.0691	8	65	237
	71	0.706389	0.311895	0.285214	0.0779342	0.434119	0.0766	0.0006	0.0064	-614.3	6.50575	4	65	228
	72	0.786439	0.321891	0.434166	0.0686236	0.426034	0.0766	0.0006	0.0064	-603.018	6.29023	7	65	233
	73	0.68051	0.307641	0.286388	0.0834395	0.373497	0.0766	0.0006	0.0064	-339.967	4.27333	7	65	209
	74	0.74893	0.3135	0.405436	0.0873553	0.364604	0.0766	0.0006	0.0064	-350.243	4.49	7	65	208
	75	0.698417	0.311689	0.289602	0.0801279	0.422942	0.0766	0.0006	0.0064	-528.257	5.66749	5	65	234
	76	0.705125	0.301182	0.441624	0.0615259	0.453317	0.0766	0.0006	0.0064	-355.966	4.42716	7	65	210
	77	0.652392	0.302191	0.344719	0.0683615	0.30442	0.0766	0.0006	0.0064	-426.561	5.09863	6	65	207
	78	0.724313	0.323785	0.349434	0.0792992	0.18346	0.0766	0.0006	0.0064	-396.888	4.77021	5	65	223
	79	0.768913	0.299953	0.325818	0.0626034	0.272419	0.0766	0.0006	0.0064	-479.726	5.2896	7	65	242
	80	0.704194	0.329853	0.369892	0.0917887	0.494854	0.0766	0.0006	0.0064	-484.376	5.34756	5	65	221
	81	0.749103	0.323101	0.311877	0.0815121	0.384887	0.0766	0.0006	0.0064	-384.023	5.26849	5	65	194
	82	0.721186	0.319317	0.286183	0.0808486	0.290148	0.0766	0.0006	0.0064	-386.866	4.54314	4	65	227
	83	0.664604	0.31801	0.371318	0.0723016	0.20666	0.0766	0.0006	0.0064	-424.561	4.65872	5	65	232
	84	0.646818	0.321692	0.405946	0.0767465	0.295995	0.0766	0.0006	0.0064	-416.96	4.64173	5	65	228
	85	0.785681	0.315287	0.374588	0.0943436	0.394304	0.0766	0.0006	0.0064	-527.067	5.8938	6	65	212
	86	0.710961	0.309853	0.329197	0.0618908	0.15779	0.0766	0.0006	0.0064	-574.431	6.42217	8	65	221
	87	0.637734	0.317559	0.365332	0.0856699	0.324206	0.0766	0.0006	0.0064	-325.987	3.73857	5	65	227
	88	0.671815	0.317994	0.297171	0.0699504	-0.031159	0.0766	0.0006	0.0064	-664.999	7.0705	6	65	226
	89	0.718847	0.32051	0.346478	0.078599	0.0930396	0.0766	0.0006	0.0064	-401.505	5.04006	6	65	210
	90	0.746591	0.310096	0.3805	0.0808516	0.387928	0.0766	0.0006	0.0064	-441.866	5.013	6	65	221
	91	0.692632	0.315333	0.404831	0.079122	0.317377	0.0766	0.0006	0.0064	-364.379	4.6548	5	65	201
	92	0.704118	0.314869	0.325615	0.0872305	0.34699	0.0766	0.0006	0.0064	-620.457	6.81278	5	65	215
	93	0.65468	0.29387	0.373634	0.0874042	0.557407	0.0766	0.0006	0.0064	-411.804	4.45102	7	65	219
	94	0.762614	0.318238	0.313234	0.0778793	0.25718	0.0766	0.0006	0.0064	-552.793	6.01076	5	65	230
	95	0.632531	0.324274	0.351352	0.0874378	0.239825	0.0766	0.0006	0.0064	-537.359	5.53821	5	65	236
	96	0.648662	0.311946	0.309311	0.0729983	0.493135	0.0766	0.0006	0.0064	-542.415	5.66871	5	65	235
	97	0.734609	0.309136	0.417542	0.076169	0.405245	0.0766	0.0006	0.0064	-383.453	4.47844	4	65	217
	98	0.689873	0.324344	0.292186	0.071418	0.375606	0.0766	0.0006	0.0064	-549.668	6.06655	8	65	230
	99	0.774254	0.309358	0.324497	0.0734397	0.421025	0.0766	0.0006	0.0064	-412.419	4.65565	5	65	246
	100	0.778919	0.330569	0.337204	0.0982076	0.468504	0.0766	0.0006	0.0064	-571.274	5.61895	6	65	255
	101	0.655493	0.308053	0.436671	0.0811251	0.408698	0.0766	0.0006	0.0064	-484.863	5.11006	6	65	230
	102	0.746062	0.315505	0.374382	0.0895836	0.514993	0.0766	0.0006	0.0064	-428.345	4.85902	6	65	226
	103	0.64649	0.304188	0.322175	0.0837921	0.355944	0.0766	0.0006	0.0064	-569.666	6.15492	7	65	218
	104	0.644606	0.31036	0.438628	0.0820991	0.442065	0.0766	0.0006	0.0064	-505.774	5.07401	5	65	233
	105	0.695508	0.318686	0.368647	0.0747674	0.323107	0.0766	0.0006	0.0064	-555.88	6.3001	7	65	214
	106	0.732152	0.332477	0.369264	0.0836974	0.17235	0.0766	0.0006	0.0064	-546.131	6.12904	6	65	219
	107	0.677041	0.311981	0.349818	0.0862664	0.459294	0.0766	0.0006	0.0064	-471.613	5.52205	7	65	213
	108	0.662094	0.305143	0.40009	0.0788967	0.296029	0.0766	0.0006	0.0064	-517.61	5.61946	6	65	220
	109	0.676899	0.299207	0.416478	0.0757889	0.329442	0.0766	0.0006	0.0064	-316.026	4.01494	6	65	204
	110	0.586324	0.306086	0.3478	0.0764334	0.282843	0.0766	0.0006	0.0064	-409.305	4.68905	6	65	210
	111	0.702403	0.30629	0.396933	0.0800299	0.522021	0.0766	0.0006	0.0064	-340.478	4.14022	5	65	216
	112	0.764099	0.31092	0.29958	0.0843967	0.383244	0.0766	0.0006	0.0064	-490.377	5.57283	5	65	225
	113	0.677004	0.297649	0.370288	0.0689157	0.214169	0.0766	0.0006	0.0064	-382.648	4.81521	5	65	197
	114	0.670909	0.302316	0.367582	0.0639759	0.246722	0.0766	0.0006	0.0064	-450.496	4.94234	6	65	230
	115	0.674459	0.310542	0.343337	0.075395	0.274307	0.0766	0.0006	0.0064	-556.972	5.5811	4	65	241
	116	0.698227	0.321496	0.345092	0.0724882	0.237924	0.0766	0.0006	0.0064	-679.42	6.80559	5	65	241
	117	0.653437	0.306716	0.373295	0.07559	0.268029	0.0766	0.0006	0.0064	-447.207	4.83731	4	65	230
	118	0.704416	0.320211	0.347195	0.0743147	0.23225	0.0766	0.0006	0.0064	-462.261	5.63694	6	65	206
	119	0.738115	0.315675	0.343716	0.0749098	0.46158	0.0766	0.0006	0.0064	-413.626	4.89867	6	65	215
	120	0.661197	0.313889	0.32454	0.0767597	0.189609	0.0766	0.0006	0.0064	-537.742	5.4165	3	65	250
	121	0.713635	0.307833	0.391813	0.087381	0.239477	0.0766	0.0006	0.0064	-423.338	4.88156	6	65	214
	122	0.644149	0.316447	0.422663	0.079488	0.333481	0.0766	0.0006	0.0064	-589.241	5.65595	5	65	249
	123	0.756387	0.318684	0.297667	0.0712563	0.307973	0.0766	0.0006	0.0064	-494.944	6.25533	6	65	205
	124	0.707419	0.312954	0.383754	0.0817934	0.601985	0.0766	0.0006	0.0064	-440.211	5.12021	5	65	218
	125	0.683257	0.318196	0.322864	0.0685529	0.284574	0.0766	0.0006	0.0064	-376.037	4.65221	7	65	213
	126	0.708375	0.318546	0.349087	0.0868685	0.369847	0.0766	0.0006	0.0064	-365.489	4.48963	6	65	207
	127	0.68646	0.319771	0.426623	0.0848859	0.372689	0.0766	0.0006	0.0064	-483.877	5.02231	6	65	233
	128	0.671935	0.304469	0.372827	0.0757851	0.478721	0.0766	0.0006	0.0064	-474.104	5.10745	6	65	236
	129	0.777122	0.306912	0.320008	0.0730645	0.430249	0.0766	0.0006	0.0064	-476.542	5.52046	6	65	216
	130	0.721576	0.313081	0.37608	0.0787842	0.361726	0.0766	0.0006	0.0064	-517.132	5.78178	6	65	225
	131	0.730956	0.311363	0.350504	0.0860849	0.45056	0.0766	0.0006	0.0064	-436.335	4.91451	5	65	223
	132	0.67857	0.306616	0.350062	0.0626916	0.353408	0.0766	0.0006	0.0064	-502.04	5.75945	7	65	217
	133	0.632698	0.312257	0.298533	0.070851	0.230887	0.0766	0.0006	0.0064	-431.043	4.89484	6	65	228
	134	0.677667	0.308988	0.391987	0.0776471	0.298991	0.0766	0.0006	0.0064	-499.195	5.4584	6	65	224
	135	0.68102	0.312097	0.327426	0.0794191	0.21147	0.0766	0.0006	0.0064	-489.346	5.63319	5	65	215
	136	0.766685	0.300765	0.302572	0.0815841	0.292235	0.0766	0.0006	0.0064	-510.424	5.58671	6	65	230
	137	0.701101	0.348901	0.433105	0.0797284	0.170004	0.0766	0.0006	0.0064	-672.356	6.58545	6	65	246
	138	0.673511	0.305265	0.356383	0.0703831	0.194916	0.0766	0.0006	0.0064	-774.138	7.86335	5	65	227
	139	0.755995	0.318693	0.309559	0.076573	0.370415	0.0766	0.0006	0.0064	-528.963	5.69215	5	65	240
	140	0.733589	0.308275	0.445281	0.0774137	0.340636	0.0766	0.0006	0.0064	-532.84	5.48541	5	65	242
	141	0.706253	0.325395	0.31164	0.0662789	0.196345	0.0766	0.0006	0.0064	-666.012	6.4454	6	65	254
	142	0.705379	0.331689	0.36912	0.0794302	0.117952	0.0766	0.0006	0.0064	-470.022	5.34681	5	65	226
	143	0.845286	0.322863	0.333183	0.0817763	0.410034	0.0766	0.0006	0.0064	-484.907	5.48318	6	65	230
	144	0.785982	0.319178	0.411958	0.0883271	0.366992	0.0766	0.0006	0.0064	-421.336	5.22623	6	65	202
	145	0.741794	0.317384	0.340303	0.0933162	0.523329	0.0766	0.0006	0.0064	-709.974	6.81381	6	65	246
	146	0.707319	0.301048	0.285004	0.0696278	0.181486	0.0766	0.0006	0.0064	-341.553	4.57915	5	65	204
	147	0.71091	0.296872	0.303869	0.0628971	0.259846	0.0766	0.0006	0.0064	-320.298	4.13037	7	65	218
	148	0.715349	0.308959	0.36743	0.0802746	0.220889	0.0766	0.0006	0.0064	-509.732	5.54753	6	65	220
	149	0.642793	0.313391	0.383433	0.0647171	0.432951	0.0766	0.0006	0.0064	-671.386	6.85137	7	65	231
	150	0.655986	0.310147	0.368409	0.07448	0.18473	0.0766	0.0006	0.0064	-544.157	6.43269	4	65	200
	151	0.689259	0.313234	0.391335	0.0896505	0.356763	0.0766	0.0006	0.0064	-525.631	5.48011	6	65	227
	152	0.772178	0.318283	0.371164	0.0837535	0.301544	0.0766	0.0006	0.0064	-530.7	5.24342	5	65	258
	153	0.693936	0.311241	0.333175	0.0807932	0.43286	0.0766	0.0006	0.0064	-367.646	4.45615	6	65	221
	154	0.703816	0.311864	0.331611	0.0794296	0.514474	0.0766	0.0006	0.0064	-329.157	4.14163	5	65	210
	155	0.660058	0.317007	0.379782	0.0812439	0.0964751	0.0766	0.0006	0.0064	-244.173	3.4694	5	65	202
	156	0.75705	0.323375	0.40532	0.0792263	0.33806	0.0766	0.0006	0.0064	-496.685	5.7633	6	65	214
	157	0.801738	0.318306	0.335335	0.085043	0.406977	0.0766	0.0006	0.0064	-244.169	3.43244	5	65	211
	158	0.739447	0.316669	0.281464	0.0769626	0.313916	0.0766	0.0006	0.0064	-505.272	5.8336	5	65	219
	159	0.684921	0.309443	0.402516	0.0673788	0.43475	0.0766	0.0006	0.0064	-533.241	6.04173	6	65	215
	160	0.678711	0.300126	0.338254	0.0708386	0.350621	0.0766	0.0006	0.0064	-514.016	5.17518	5	65	237
	161	0.666426	0.326871	0.322881	0.0888002	0.228417	0.0766	0.0006	0.0064	-538.136	5.55648	6	65	242
	162	0.745853	0.313032	0.377933	0.085018	0.506755	0.0766	0.0006	0.0064	-395.315	4.91848	5	65	211
	163	0.784885	0.321277	0.305715	0.086356	0.37292	0.0766	0.0006	0.0064	-580.639	6.06547	4	65	238
	164	0.701703	0.317487	0.31532	0.0830213	0.454194	0.0766	0.0006	0.0064	-427.511	5.00114	5	65	228
	165	0.727835	0.32233	0.34324	0.0781404	0.341525	0.0766	0.0006	0.0064	-504.345	5.65531	6	65	225
	166	0.648993	0.298472	0.327382	0.0659988	0.353695	0.0766	0.0006	0.0064	-272.696	3.78946	7	65	202
	167	0.673865	0.306146	0.391871	0.0797376	0.309923	0.0766	0.0006	0.0064	-534.005	5.53573	6	65	228
	168	0.649305	0.318439	0.33447	0.0678137	-0.0561299	0.0766	0.0006	0.0064	-426.609	4.87842	6	65	230
	169	0.745748	0.311881	0.347562	0.0716878	0.319983	0.0766	0.0006	0.0064	-419.897	5.37369	5	65	205
	170	0.70856	0.305966	0.32105	0.0718605	0.212954	0.0766	0.0006	0.0064	-297.621	3.82266	7	65	217
	171	0.653347	0.305055	0.350283	0.0741585	0.33861	0.0766	0.0006	0.0064	-375.952	4.83625	4	65	200
	172	0.673715	0.312491	0.315488	0.0846823	0.457767	0.0766	0.0006	0.0064	-508.447	5.17102	6	65	244
	173	0.693485	0.322924	0.436064	0.0872781	0.186541	0.0766	0.0006	0.0064	-442.014	5.18702	6	65	211
	174	0.593333	0.308528	0.352848	0.0743706	0.223654	0.0766	0.0006	0.0064	-399.972	4.42472	5	65	226
	175	0.739396	0.328858	0.313855	0.0703513	0.314446	0.0766	0.0006	0.0064	-419.956	4.68	6	65	246
	176	0.731446	0.304394	0.352928	0.0601528	0.392317	0.0766	0.0006	0.0064	-495.964	5.75174	9	65	218
	177	0.733248	0.312594	0.337382	0.0715422	0.329081	0.0766	0.0006	0.0064	-469.437	5.4067	6	65	213
	178	0.687397	0.325028	0.452631	0.0729582	0.180997	0.0766	0.0006	0.0064	-565.607	5.99289	6	65	230
	179	0.745675	0.324024	0.27095	0.0854335	0.52636	0.0766	0.0006	0.0064	-371.402	4.45541	5	65	235
	180	0.722612	0.309229	0.301672	0.0698837	0.460269	0.0766	0.0006	0.0064	-404.588	5.0745	6	65	214
	181	0.697039	0.314036	0.414276	0.0829835	0.316513	0.0766	0.0006	0.0064	-447.467	5.14515	6	65	220
	182	0.681348	0.331188	0.369275	0.0865653	0.474391	0.0766	0.0006	0.0064	-609.878	6.33845	5	65	229
	183	0.584786	0.298465	0.328991	0.0657666	0.0719584	0.0766	0.0006	0.0064	-502.564	5.15134	6	65	236
	184	0.726699	0.3049	0.340431	0.0779697	0.43628	0.0766	0.0006	0.0064	-466.811	4.99756	5	65	238
	185	0.73434	0.324919	0.277558	0.0654545	0.199317	0.0766	0.0006	0.0064	-593.216	6.25732	7	65	238
	186	0.686331	0.300412	0.374343	0.0654597	0.31322	0.0766	0.0006	0.0064	-409.971	4.73076	7	65	215
	187	0.705752	0.318293	0.389084	0.0786058	0.449173	0.0766	0.0006	0.0064	-656.615	6.85029	4	65	228
	188	0.67918	0.316457	0.359737	0.0780532	0.498516	0.0766	0.0006	0.0064	-535.451	5.9376	4	65	218
	189	0.732228	0.310337	0.321409	0.0794103	0.447715	0.0766	0.0006	0.0064	-455.365	5.05365	5	65	232
	190	0.645863	0.301807	0.310024	0.0504368	-0.10522	0.0766	0.0006	0.0064	-650.411	7.25751	8	65	219
	191	0.718987	0.32148	0.330937	0.0879026	0.3288	0.0766	0.0006	0.0064	-423.905	4.71207	6	65	227
	192	0.657108	0.323892	0.389659	0.0650338	-0.0646265	0.0766	0.0006	0.0064	-555.858	6.02348	7	65	225
	193	0.745963	0.32116	0.291825	0.0791867	0.28274	0.0766	0.0006	0.0064	-527.65	6.06617	6	65	219
	194	0.711001	0.317632	0.386894	0.0853242	0.329606	0.0766	0.0006	0.0064	-493.019	5.3158	5	65	232
	195	0.666702	0.307394	0.350928	0.072506	0.221799	0.0766	0.0006	0.0064	-598.006	6.47591	6	65	218
	196	0.638026	0.301114	0.407913	0.073514	0.246512	0.0766	0.0006	0.0064	-595.994	6.85202	5	65	199
	197	0.70897	0.318405	0.356328	0.0775941	0.350014	0.0766	0.0006	0.0064	-451.115	5.19804	5	65	221
	198	0.688387	0.301119	0.341293	0.0788774	0.473371	0.0766	0.0006	0.0064	-501.372	5.01113	6	65	240
	199	0.7308	0.333127	0.299214	0.0880356	0.473477	0.0766	0.0006	0.0064	-427.092	5.20551	4	65	212
	200	0.776766	0.324061	0.375368	0.0926106	0.404262	0.0766	0.0006	0.0064	-438.501	5.18695	6	65	208
	201	0.682568	0.306663	0.374657	0.0721698	0.246806	0.0766	0.0006	0.0064	-361.855	4.75569	5	65	199
	202	0.710838	0.298545	0.372829	0.0819713	0.451933	0.0766	0.0006	0.0064	-404.545	4.92883	7	65	214
	203	0.676736	0.309324	0.303111	0.0812963	0.308752	0.0766	0.0006	0.0064	-568.11	6.60383	7	65	204
	204	0.731361	0.325497	0.302206	0.0851651	0.221836	0.0766	0.0006	0.0064	-587.916	5.91526	4	65	247
	205	0.732553	0.312455	0.315152	0.0765416	0.435541	0.0766	0.0006	0.0064	-444.288	5.33197	5	65	209
	206	0.733401	0.310375	0.302874	0.0742676	0.280814	0.0766	0.0006	0.0064	-517.857	5.9479	7	65	222
	207	0.730377	0.311239	0.414002	0.0761022	0.362616	0.0766	0.0006	0.0064	-538.172	6.16942	3	65	212
	208	0.719816	0.324069	0.347118	0.0854259	0.263362	0.0766	0.0006	0.0064	-252.328	3.55876	5	65	213
	209	0.739602	0.303965	0.380824	0.0787646	0.301551	0.0766	0.0006	0.0064	-379.317	4.56169	6	65	213
	210	0.741525	0.326019	0.296873	0.0698029	0.319496	0.0766	0.0006	0.0064	-399.633	5.08561	8	65	217
	211	0.716738	0.319624	0.328506	0.0807743	0.244731	0.0766	0.0006	0.0064	-382.925	4.71142	4	65	218
	212	0.662825	0.30249	0.378677	0.0690151	0.466189	0.0766	0.0006	0.0064	-520.849	5.94342	5	65	215
	213	0.733626	0.289473	0.344407	0.0703261	0.35154	0.0766	0.0006	0.0064	-453.591	5.83145	5	65	196
	214	0.654488	0.311741	0.382372	0.0761588	0.200013	0.0766	0.0006	0.0064	-559.701	5.94681	4	65	225
	215	0.706636	0.320572	0.354147	0.0769668	0.0741539	0.0766	0.0006	0.0064	-380.24	4.75235	5	65	207
	216	0.782463	0.299691	0.370556	0.0658909	0.320319	0.0766	0.0006	0.0064	-462.045	5.51682	6	65	218
	217	0.69986	0.299829	0.284189	0.0724417	0.467035	0.0766	0.0006	0.0064	-427.804	5.05318	5	65	222
	218	0.655391	0.324924	0.363823	0.0775478	0.45266	0.0766	0.0006	0.0064	-359.864	4.61371	5	65	203
	219	0.72591	0.330173	0.332905	0.0781553	0.367916	0.0766	0.0006	0.0064	-773.515	7.98133	6	65	226
	220	0.669096	0.310485	0.281083	0.0744739	0.501924	0.0766	0.0006	0.0064	-589.183	5.97285	5	65	247
	221	0.650744	0.310641	0.314188	0.0850533	0.469505	0.0766	0.0006	0.0064	-400.503	4.46527	6	65	228
	222	0.606249	0.308154	0.37754	0.0660637	0.307196	0.0766	0.0006	0.0064	-502.969	5.20781	6	65	235
	223	0.637952	0.293239	0.313195	0.0640323	0.423366	0.0766	0.0006	0.0064	-389.4	4.52477	6	65	226
	224	0.69158	0.32158	0.361654	0.0861139	0.441711	0.0766	0.0006	0.0064	-353.55	4.25192	6	65	213
	225	0.699782	0.308845	0.401992	0.08199	0.389274	0.0766	0.0006	0.0064	-365.768	4.54855	6	65	197
	226	0.623478	0.295199	0.362633	0.0658862	0.382367	0.0766	0.0006	0.0064	-723.965	7.74721	6	65	214
	227	0.700905	0.317732	0.311259	0.079146	0.368716	0.0766	0.0006	0.0064	-512.713	5.66379	4	65	228
	228	0.684029	0.297591	0.284006	0.0758195	0.377159	0.0766	0.0006	0.0064	-587.991	6.1293	7	65	235
	229	0.755845	0.310801	0.35717	0.0718344	0.314411	0.0766	0.0006	0.0064	-484.116	5.34489	6	65	232
	230	0.709126	0.301058	0.377103	0.0718335	0.247541	0.0766	0.0006	0.0064	-402.764	4.85355	4	65	213
	231	0.696113	0.314349	0.320652	0.0696681	0.202263	0.0766	0.0006	0.0064	-349.67	4.22723	6	65	231
	232	0.669474	0.323402	0.372904	0.0768134	0.478297	0.0766	0.0006	0.0064	-481.279	5.34549	4	65	220
	233	0.725027	0.309115	0.325262	0.0720028	0.224183	0.0766	0.0006	0.0064	-576.637	6.07174	7	65	231
	234	0.67035	0.31094	0.365811	0.0749043	0.322679	0.0766	0.0006	0.0064	-558.216	5.87785	5	65	224
	235	0.717047	0.30781	0.405008	0.0763986	0.203846	0.0766	0.0006	0.0064	-296.354	3.65048	5	65	234
	236	0.746328	0.308152	0.317345	0.0766643	0.495218	0.0766	0.0006	0.0064	-433.597	5.20211	5	65	221
	237	0.642331	0.307948	0.319728	0.0805066	0.409126	0.0766	0.0006	0.0064	-477.722	6.1067	7	65	194
	238	0.673816	0.298582	0.424126	0.076493	0.334805	0.0766	0.0006	0.0064	-287.366	3.68197	6	65	192
	239	0.638186	0.319774	0.360717	0.0730257	0.348433	0.0766	0.0006	0.0064	-473.692	5.31744	5	65	224
	240	0.741059	0.301099	0.348965	0.0693604	0.365699	0.0766	0.0006	0.0064	-414.206	4.79555	6	65	225
	241	0.654827	0.307022	0.417936	0.0818575	0.3754	0.0766	0.0006	0.0064	-696.833	6.83001	6	65	232
	242	0.673496	0.328652	0.384014	0.0812966	0.29176	0.0766	0.0006	0.0064	-465.433	5.27174	4	65	221
	243	0.694822	0.316824	0.332648	0.0724896	0.288533	0.0766	0.0006	0.0064	-433.172	5.20427	5	65	210
	244	0.739249	0.302297	0.376891	0.0835521	0.189272	0.0766	0.0006	0.0064	-425.519	4.95658	6	65	211
	245	0.70645	0.303426	0.348525	0.0662965	0.228789	0.0766	0.0006	0.0064	-617.927	6.18125	7	65	241
	246	0.695008	0.297407	0.311681	0.0762062	0.176526	0.0766	0.0006	0.0064	-153.588	2.75007	7	65	181
	247	0.689394	0.329209	0.289599	0.079391	0.250437	0.0766	0.0006	0.0064	-534.554	5.96861	5	65	227
	248	0.705686	0.301363	0.393089	0.0754182	0.451552	0.0766	0.0006	0.0064	-322.833	3.82331	6	65	223
	249	0.618575	0.309514	0.354409	0.0692556	0.177915	0.0766	0.0006	0.0064	-764.476	7.12493	6	65	247
	250	0.635693	0.310358	0.383649	0.0879333	0.502264	0.0766	0.0006	0.0064	-327.342	4.05967	7	65	199
	251	0.778577	0.325063	0.311555	0.0744255	0.477901	0.0766	0.0006	0.0064	-651.014	7.07858	6	65	223
	252	0.684051	0.313723	0.387607	0.0757168	0.283401	0.0766	0.0006	0.0064	-482.595	5.14837	5	65	234
	253	0.691843	0.3072	0.310288	0.0678666	0.300623	0.0766	0.0006	0.0064	-627.65	6.6863	6	65	228
	254	0.63698	0.326035	0.372232	0.0823381	0.168904	0.0766	0.0006	0.0064	-417.317	4.68616	5	65	224
	255	0.667397	0.305895	0.354242	0.0769563	0.418787	0.0766	0.0006	0.0064	-379.503	4.3144	5	65	225
	256	0.67734	0.303028	0.296488	0.0695254	0.384184	0.0766	0.0006	0.0064	-547.898	5.78379	5	65	229
	257	0.727768	0.297979	0.415364	0.0791378	0.17744	0.0766	0.0006	0.0064	-317.553	4.11974	6	65	198
	258	0.775253	0.31525	0.342515	0.0670131	0.277522	0.0766	0.0006	0.0064	-433.169	5.01709	6	65	230
	259	0.714235	0.335558	0.417092	0.076783	0.376356	0.0766	0.0006	0.0064	-644.739	6.80144	6	65	227
	260	0.711025	0.293751	0.30839	0.0760826	0.368075	0.0766	0.0006	0.0064	-309.433	3.97749	6	65	211
	261	0.754949	0.314273	0.33954	0.0745715	0.300785	0.0766	0.0006	0.0064	-528.013	5.76762	5	65	230
	262	0.756264	0.305462	0.22808	0.0539708	0.177488	0.0766	0.0006	0.0064	-555.074	5.73133	7	65	261
	263	0.605677	0.299195	0.350251	0.0570449	0.249301	0.0766	0.0006	0.0064	-687.153	6.69997	7	65	243
	264	0.673643	0.338309	0.354372	0.081837	0.451451	0.0766	0.0006	0.0064	-483.305	5.30189	5	65	231
	265	0.618314	0.310954	0.393596	0.0737845	0.350757	0.0766	0.0006	0.0064	-742.38	7.20207	4	65	233
	266	0.745122	0.309075	0.333849	0.0663379	0.419932	0.0766	0.0006	0.0064	-525.869	6.0416	6	65	222
	267	0.695222	0.299882	0.276027	0.0722628	0.325973	0.0766	0.0006	0.0064	-326.522	3.97578	5	65	236
	268	0.678095	0.30841	0.333543	0.0729	0.262951	0.0766	0.0006	0.0064	-316.894	4.51124	6	65	193
	269	0.686265	0.312614	0.318829	0.0770608	0.296837	0.0766	0.0006	0.0064	-534.995	6.13	4	65	217
	270	0.720239	0.301062	0.381076	0.0748524	0.333665	0.0766	0.0006	0.0064	-509.458	5.63897	6	65	215
	271	0.692021	0.317133	0.315993	0.0862539	0.317682	0.0766	0.0006	0.0064	-557.925	5.77779	7	65	236
	272	0.700377	0.311344	0.354225	0.0732572	0.305143	0.0766	0.0006	0.0064	-559.787	5.63694	6	65	247
	273	0.588407	0.326686	0.368767	0.0743734	0.269481	0.0766	0.0006	0.0064	-534.844	5.5457	6	65	230
	274	0.70099	0.329325	0.333633	0.0838577	0.355496	0.0766	0.0006	0.0064	-400.679	5.11746	5	65	199
	275	0.713018	0.316589	0.344637	0.0649479	0.411236	0.0766	0.0006	0.0064	-300.717	4.06004	7	65	207
	276	0.720541	0.318608	0.42225	0.0833821	0.300643	0.0766	0.0006	0.0064	-539.192	5.93279	5	65	218
	277	0.628815	0.294704	0.331973	0.080083	0.442114	0.0766	0.0006	0.0064	-624.728	6.3649	7	65	228
	278	0.646496	0.303849	0.349624	0.0842776	0.308127	0.0766	0.0006	0.0064	-367.009	4.56321	6	65	204
	279	0.703727	0.302909	0.377776	0.0868552	0.426115	0.0766	0.0006	0.0064	-422.463	4.556	7	65	228
	280	0.807661	0.336517	0.421872	0.0905033	0.245944	0.0766	0.0006	0.0064	-554.596	6.1736	5	65	216
	281	0.722126	0.291606	0.257485	0.0568766	0.25023	0.0766	0.0006	0.0064	-381.748	5.14406	8	65	205
	282	0.695291	0.322707	0.396393	0.0813163	0.424015	0.0766	0.0006	0.0064	-540.768	5.73898	4	65	228
	283	0.732518	0.309448	0.328796	0.0741191	0.21529	0.0766	0.0006	0.0064	-607.44	5.76612	5	65	265
	284	0.751454	0.332387	0.416529	0.0824222	0.398523	0.0766	0.0006	0.0064	-321.325	4.12152	5	65	215
	285	0.719155	0.309065	0.369327	0.0895555	0.375726	0.0766	0.0006	0.0064	-393.299	4.66471	7	65	210
	286	0.730912	0.332499	0.307273	0.0806612	0.191185	0.0766	0.0006	0.0064	-473.368	5.51384	5	65	221
	287	0.745832	0.311217	0.343883	0.0709251	0.33339	0.0766	0.0006	0.0064	-458.995	5.13411	6	65	229
	288	0.687898	0.329692	0.423497	0.0768844	0.283583	0.0766	0.0006	0.0064	-385.818	4.35778	5	65	230
	289	0.65792	0.297368	0.318368	0.083868	0.454919	0.0766	0.0006	0.0064	-368.307	4.30497	6	65	221
	290	0.650492	0.296409	0.386111	0.0584799	0.550006	0.0766	0.0006	0.0064	-554.288	5.77609	7	65	234
	291	0.750604	0.302763	0.289778	0.0679968	0.24039	0.0766	0.0006	0.0064	-419.167	5.02355	6	65	214
	292	0.714834	0.309723	0.335949	0.0817747	0.129853	0.0766	0.0006	0.0064	-362.159	4.58551	5	65	215
	293	0.727749	0.3134	0.336585	0.0795774	0.348257	0.0766	0.0006	0.0064	-463.986	5.02924	5	65	233
	294	0.687491	0.319336	0.409927	0.086933	0.414799	0.0766	0.0006	0.0064	-344.05	4.0467	6	65	213
	295	0.663729	0.307731	0.389879	0.0730796	0.22691	0.0766	0.0006	0.0064	-357.757	4.37691	5	65	217
	296	0.740539	0.311226	0.394393	0.0727828	0.395512	0.0766	0.0006	0.0064	-370.129	4.921	5	65	189
	297	0.681607	0.307762	0.39156	0.0694923	0.284924	0.0766	0.0006	0.0064	-487.186	5.55224	6	65	219
	298	0.748542	0.315461	0.329429	0.0793988	0.491712	0.0766	0.0006	0.0064	-482.914	5.83051	4	65	218
	299	0.640937	0.304434	0.321587	0.069523	0.308476	0.0766	0.0006	0.0064	-372.879	4.65471	6	65	205
	300	0.620607	0.321051	0.377178	0.0787883	0.419992	0.0766	0.0006	0.0064	-470.18	5.20591	5	65	218
	301	0.73432	0.311848	0.356079	0.0750099	0.334893	0.0766	0.0006	0.0064	-572.593	6.13139	6	65	227
	302	0.679263	0.299628	0.429431	0.0757842	0.469112	0.0766	0.0006	0.0064	-476.316	4.82853	5	65	237
	303	0.609821	0.297521	0.438833	0.0853958	0.334941	0.0766	0.0006	0.0064	-374.018	3.91992	7	65	224
	304	0.722831	0.296459	0.313406	0.0659251	0.167393	0.0766	0.0006	0.0064	-368.732	4.93558	7	65	192
	305	0.69102	0.317886	0.340527	0.0724024	0.407535	0.0766	0.0006	0.0064	-540.481	5.81526	6	65	231
	306	0.630351	0.309645	0.300865	0.0585649	0.244583	0.0766	0.0006	0.0064	-491.304	5.58034	8	65	225
	307	0.67383	0.316875	0.346165	0.0818954	0.366988	0.0766	0.0006	0.0064	-419.651	4.67506	5	65	227
	308	0.68903	0.327454	0.291969	0.0732919	0.28983	0.0766	0.0006	0.0064	-378.665	4.5566	5	65	226
	309	0.628774	0.288969	0.328138	0.0597804	0.0761276	0.0766	0.0006	0.0064	-275.073	3.9401	8	65	201
	310	0.65494	0.31131	0.385908	0.0799729	0.405006	0.0766	0.0006	0.0064	-455.317	5.06707	6	65	224
	311	0.634097	0.311201	0.367821	0.0887787	0.239285	0.0766	0.0006	0.0064	-270.052	3.62102	6	65	203
	312	0.690659	0.316561	0.305883	0.0705062	0.428168	0.0766	0.0006	0.0064	-553.724	5.30234	6	65	263
	313	0.701053	0.311765	0.330236	0.0673995	0.243644	0.0766	0.0006	0.0064	-483.324	4.99336	8	65	239
	314	0.79693	0.308713	0.396405	0.0745232	0.38475	0.0766	0.0006	0.0064	-650.966	6.36747	5	65	246
	315	0.739215	0.304115	0.381575	0.0664843	0.32489	0.0766	0.0006	0.0064	-475.05	5.30185	5	65	221
	316	0.668921	0.318767	0.307502	0.070069	0.251855	0.0766	0.0006	0.0064	-593.27	6.14183	7	65	239
	317	0.736105	0.314508	0.325539	0.0784214	0.359116	0.0766	0.0006	0.0064	-363.632	4.44817	4	65	221
	318	0.731213	0.314536	0.298091	0.0707886	0.269398	0.0766	0.0006	0.0064	-315.748	4.18429	7	65	224
	319	0.711634	0.306532	0.274719	0.0716747	0.33683	0.0766	0.0006	0.0064	-337.407	4.27109	7	65	225
	320	0.648684	0.303486	0.321935	0.0701149	0.514855	0.0766	0.0006	0.0064	-375.944	4.80709	5	65	199
	321	0.667001	0.303491	0.387456	0.0682197	0.324525	0.0766	0.0006	0.0064	-518.952	5.65087	5	65	225
	322	0.727122	0.308711	0.394991	0.0653819	0.0287563	0.0766	0.0006	0.0064	-455.5	5.57561	7	65	198
	323	0.672754	0.305926	0.329372	0.0767224	0.182654	0.0766	0.0006	0.0064	-451.889	5.60279	6	65	197
	324	0.728715	0.310692	0.392275	0.071918	0.268496	0.0766	0.0006	0.0064	-378.763	4.97842	5	65	197
	325	0.711452	0.295096	0.387555	0.0634994	0.402026	0.0766	0.0006	0.0064	-341.997	4.12858	9	65	221
	326	0.688088	0.316021	0.373952	0.0905482	0.392685	0.0766	0.0006	0.0064	-692.136	6.76897	7	65	239
	327	0.679638	0.302532	0.432879	0.074005	0.342073	0.0766	0.0006	0.0064	-748.08	7.23576	4	65	232
	328	0.673576	0.299523	0.316258	0.0537798	0.037495	0.0766	0.0006	0.0064	-218.3	3.45401	9	65	209
	329	0.708921	0.31469	0.232626	0.072357	0.474312	0.0766	0.0006	0.0064	-329.767	4.61123	7	65	221
	330	0.643078	0.306707	0.339624	0.0834035	0.150984	0.0766	0.0006	0.0064	-555.449	5.30001	6	65	253
	331	0.648642	0.303226	0.344721	0.0801253	0.290463	0.0766	0.0006	0.0064	-436.611	4.81476	8	65	226
	332	0.72001	0.291243	0.306825	0.0801796	0.448283	0.0766	0.0006	0.0064	-341.343	4.39657	7	65	207
	333	0.752308	0.321124	0.3446	0.0844848	0.410401	0.0766	0.0006	0.0064	-297.868	4.01028	5	65	210
	334	0.734498	0.325802	0.364462	0.0648306	0.271186	0.0766	0.0006	0.0064	-621.861	6.85107	7	65	219
	335	0.634675	0.29708	0.353598	0.0692133	0.466394	0.0766	0.0006	0.0064	-477.579	5.22887	5	65	225
	336	0.649527	0.300184	0.332506	0.0685933	0.109423	0.0766	0.0006	0.0064	-360.325	4.51092	6	65	204
	337	0.640002	0.338063	0.376503	0.0663794	0.097069	0.0766	0.0006	0.0064	-506.291	5.82622	7	65	223
	338	0.679177	0.298504	0.331474	0.0799883	0.380399	0.0766	0.0006	0.0064	-309.017	3.88488	6	65	203
	339	0.739074	0.325111	0.35935	0.0845327	0.34002	0.0766	0.0006	0.0064	-515.172	5.82115	5	65	218
	340	0.68486	0.315201	0.317202	0.0754841	0.278461	0.0766	0.0006	0.0064	-557.868	5.81689	5	65	242
	341	0.675237	0.304216	0.413366	0.0808459	0.35775	0.0766	0.0006	0.0064	-340.113	3.9191	5	65	210
	342	0.684623	0.310322	0.339594	0.0698047	0.171843	0.0766	0.0006	0.0064	-410.66	5.11017	6	65	210
	343	0.686872	0.301253	0.341276	0.0726028	0.0521316	0.0766	0.0006	0.0064	-571.961	6.17549	5	65	226
	344	0.798919	0.316445	0.357022	0.0810189	0.407467	0.0766	0.0006	0.0064	-422.65	5.1403	4	65	206
	345	0.682828	0.311695	0.423529	0.0857025	0.426569	0.0766	0.0006	0.0064	-499.94	5.19286	5	65	235
	346	0.706565	0.312128	0.333535	0.0590972	0.425336	0.0766	0.0006	0.0064	-374.548	4.7778	8	65	215
	347	0.774012	0.304914	0.376234	0.0539055	0.201884	0.0766	0.0006	0.0064	-514.763	5.18328	9	65	264
	348	0.635618	0.306532	0.329818	0.0816728	0.278594	0.0766	0.0006	0.0064	-420.948	4.81618	6	65	216
	349	0.680352	0.330114	0.380305	0.0721115	0.382589	0.0766	0.0006	0.0064	-502.245	5.78002	5	65	218
	350	0.630002	0.315022	0.418203	0.0804632	0.184446	0.0766	0.0006	0.0064	-367.323	4.34109	6	65	213
	351	0.784309	0.321912	0.289353	0.0798718	0.272304	0.0766	0.0006	0.0064	-794.919	8.20884	6	65	232
	352	0.689352	0.298905	0.355103	0.0605061	0.377926	0.0766	0.0006	0.0064	-517.679	5.33925	8	65	245
	353	0.625568	0.299215	0.402512	0.0687664	0.455387	0.0766	0.0006	0.0064	-489.788	5.46526	5	65	209
	354	0.804767	0.317279	0.315709	0.084629	0.509193	0.0766	0.0006	0.0064	-370.319	4.53646	5	65	231
	355	0.682793	0.292032	0.238887	0.0716307	0.246232	0.0766	0.0006	0.0064	-378.178	4.78541	5	65	222
	356	0.688238	0.317029	0.294743	0.0735199	0.169915	0.0766	0.0006	0.0064	-481.581	5.54848	6	65	227
	357	0.707174	0.33214	0.359776	0.0842156	0.46031	0.0766	0.0006	0.0064	-501.703	5.42943	5	65	235
	358	0.706808	0.324468	0.358063	0.0768191	0.330385	0.0766	0.0006	0.0064	-459.576	5.30795	6	65	217
	359	0.758998	0.310159	0.456389	0.0706117	0.441444	0.0766	0.0006	0.0064	-609.03	6.21464	7	65	229
	360	0.62922	0.31142	0.315367	0.0886939	0.222086	0.0766	0.0006	0.0064	-412.663	4.6921	5	65	221
	361	0.703735	0.298303	0.34726	0.0703127	0.425447	0.0766	0.0006	0.0064	-454.052	5.54458	5	65	203
	362	0.655636	0.2918	0.354942	0.0616162	0.194452	0.0766	0.0006	0.0064	-279.983	3.67663	6	65	208
	363	0.642432	0.304695	0.379121	0.068963	0.371854	0.0766	0.0006	0.0064	-537.694	5.81191	6	65	224
	364	0.662048	0.31913	0.325548	0.0773809	0.412449	0.0766	0.0006	0.0064	-465.595	5.29868	5	65	226
	365	0.630223	0.298467	0.320288	0.0690111	0.280432	0.0766	0.0006	0.0064	-670.747	6.65954	5	65	237
	366	0.648952	0.298493	0.350177	0.0719366	0.244513	0.0766	0.0006	0.0064	-616.827	5.99305	4	65	239
	367	0.599224	0.309899	0.341247	0.0776476	0.243998	0.0766	0.0006	0.0064	-508.862	5.7285	6	65	207
	368	0.764121	0.3216	0.343149	0.0854403	0.606953	0.0766	0.0006	0.0064	-476.805	5.21943	5	65	230
	369	0.715748	0.312405	0.276287	0.0622115	-0.0499535	0.0766	0.0006	0.0064	-681.805	7.26619	7	65	232
	370	0.601986	0.300598	0.386937	0.070148	0.440185	0.0766	0.0006	0.0064	-422.503	4.36089	6	65	236
	371	0.727483	0.319805	0.376085	0.0688588	0.173285	0.0766	0.0006	0.0064	-380.112	4.53028	6	65	227
	372	0.703322	0.319417	0.345969	0.0618386	0.118105	0.0766	0.0006	0.0064	-256.942	4.10145	9	65	185
	373	0.696384	0.318849	0.334869	0.078153	0.363866	0.0766	0.0006	0.0064	-582.375	6.65909	5	65	210
	374	0.675955	0.3104	0.271039	0.0725892	0.476812	0.0766	0.0006	0.0064	-333.879	4.30962	6	65	216
	375	0.786257	0.305612	0.336374	0.0632558	0.268331	0.0766	0.0006	0.0064	-335.079	4.43477	7	65	204
	376	0.68398	0.311184	0.402569	0.0704288	0.21931	0.0766	0.0006	0.0064	-238.421	3.30279	6	65	202
	377	0.715313	0.314671	0.353296	0.0736656	0.401543	0.0766	0.0006	0.0064	-864.761	8.18938	6	65	240
	378	0.724869	0.317595	0.311252	0.0695584	0.116408	0.0766	0.0006	0.0064	-642.206	6.98739	5	65	227
	379	0.756245	0.309998	0.353886	0.0746842	0.463464	0.0766	0.0006	0.0064	-515.981	6.50933	6	65	193
	380	0.69403	0.321103	0.409942	0.0817406	0.365206	0.0766	0.0006	0.0064	-373.453	4.58281	5	65	205
	381	0.673797	0.295879	0.367258	0.0633523	0.251404	0.0766	0.0006	0.0064	-318.847	4.10972	8	65	195
	382	0.655561	0.30429	0.336629	0.0692544	0.407876	0.0766	0.0006	0.0064	-313.151	4.33901	6	65	195
	383	0.651144	0.309183	0.340106	0.067771	0.0973261	0.0766	0.0006	0.0064	-552.003	6.25819	8	65	218
	384	0.637519	0.307332	0.312759	0.0752169	0.287417	0.0766	0.0006	0.0064	-509.109	5.49542	5	65	230
	385	0.654702	0.305043	0.358071	0.0690691	0.30097	0.0766	0.0006	0.0064	-553.039	6.3335	7	65	215
	386	0.724267	0.309133	0.450363	0.0753404	0.472085	0.0766	0.0006	0.0064	-564.478	5.98839	4	65	218
	387	0.712418	0.306107	0.325594	0.0871333	0.290111	0.0766	0.0006	0.0064	-537.796	5.7535	6	65	226
	388	0.68897	0.309995	0.385005	0.0731217	0.380239	0.0766	0.0006	0.0064	-544.429	5.33223	5	65	253
	389	0.742638	0.317177	0.344369	0.0744468	0.249833	0.0766	0.0006	0.0064	-521.192	5.84045	6	65	226
	390	0.682203	0.319601	0.365213	0.0872466	0.162004	0.0766	0.0006	0.0064	-525.901	5.85965	6	65	219
	391	0.686194	0.312023	0.313777	0.0738196	0.412133	0.0766	0.0006	0.0064	-409.675	4.54845	6	65	237
	392	0.736276	0.317781	0.412297	0.0744323	0.308371	0.0766	0.0006	0.0064	-429.843	4.6728	6	65	234
	393	0.676548	0.318139	0.303511	0.0773736	0.139357	0.0766	0.0006	0.0064	-530.113	6.15339	5	65	218
	394	0.738212	0.309185	0.314479	0.0769404	0.303288	0.0766	0.0006	0.0064	-504.723	5.51654	4	65	229
	395	0.710351	0.308321	0.314881	0.0718475	0.344035	0.0766	0.0006	0.0064	-476.239	5.20005	6	65	224
	396	0.674995	0.305024	0.377461	0.0883865	0.475527	0.0766	0.0006	0.0064	-501.46	4.89981	7	65	244
	397	0.721826	0.303564	0.369697	0.0812264	0.209482	0.0766	0.0006	0.0064	-545.258	6.39323	6	65	202
	398	0.685494	0.310249	0.348813	0.0772394	0.258491	0.0766	0.0006	0.0064	-395.614	4.64387	5	65	221
	399	0.706419	0.315597	0.338323	0.0822035	0.254649	0.0766	0.0006	0.0064	-429.769	4.9174	5	65	221
	400	0.657773	0.296059	0.337355	0.0560322	0.284012	0.0766	0.0006	0.0064	-386.271	4.27003	9	65	249
	401	0.674684	0.3074	0.336276	0.0730022	0.10564	0.0766	0.0006	0.0064	-474.535	5.32685	5	65	217
	402	0.614993	0.303212	0.343796	0.0675293	0.334952	0.0766	0.0006	0.0064	-391.45	4.48169	5	65	227
	403	0.728188	0.301945	0.385324	0.0794663	0.276543	0.0766	0.0006	0.0064	-445.953	5.25524	7	65	208
	404	0.674147	0.297442	0.329043	0.0748927	0.342151	0.0766	0.0006	0.0064	-347.766	4.50646	6	65	200
	405	0.660267	0.298633	0.359715	0.0629524	0.351314	0.0766	0.0006	0.0064	-667.011	6.9889	7	65	227
	406	0.717934	0.318911	0.390861	0.0732549	0.166364	0.0766	0.0006	0.0064	-487.834	5.34088	8	65	238
	407	0.677524	0.30317	0.368268	0.0757942	0.331024	0.0766	0.0006	0.0064	-413.313	4.98391	5	65	204
	408	0.71339	0.31022	0.3548	0.070715	0.283021	0.0766	0.0006	0.0064	-387.158	4.65669	6	65	221
	409	0.71005	0.307767	0.329325	0.0736957	0.101258	0.0766	0.0006	0.0064	-433.759	4.97934	5	65	222
	410	0.796513	0.319923	0.416053	0.081113	0.323086	0.0766	0.0006	0.0064	-524.328	5.66703	4	65	233
	411	0.762075	0.334644	0.378376	0.0903276	0.441252	0.0766	0.0006	0.0064	-322.593	4.09756	5	65	220
	412	0.729935	0.306682	0.337564	0.067051	0.265756	0.0766	0.0006	0.0064	-425.974	5.12679	7	65	209
	413	0.638109	0.300504	0.352919	0.0792342	0.347398	0.0766	0.0006	0.0064	-445.745	4.82646	6	65	230
	414	0.667447	0.319902	0.309712	0.086622	0.218619	0.0766	0.0006	0.0064	-490.249	5.25326	6	65	229
	415	0.682937	0.329088	0.322091	0.0770576	0.227526	0.0766	0.0006	0.0064	-367.808	4.54875	6	65	220
	416	0.609446	0.294928	0.335004	0.0733737	0.385386	0.0766	0.0006	0.0064	-394.554	4.59039	6	65	212
	417	0.745774	0.325928	0.33621	0.0798562	0.357943	0.0766	0.0006	0.0064	-451.882	5.33403	5	65	221
	418	0.708935	0.327293	0.351425	0.0727316	0.150185	0.0766	0.0006	0.0064	-441.374	5.45268	6	65	207
	419	0.682345	0.315781	0.429292	0.0693853	0.220917	0.0766	0.0006	0.0064	-633.631	7.23405	6	65	204
	420	0.692754	0.30525	0.409166	0.0680324	0.439793	0.0766	0.0006	0.0064	-482.998	5.24208	6	65	217
	421	0.664634	0.307277	0.423094	0.0743224	0.330706	0.0766	0.0006	0.0064	-517.603	5.34548	4	65	228
	422	0.654182	0.296027	0.292856	0.0742453	0.230985	0.0766	0.0006	0.0064	-396.272	5.02231	7	65	197
	423	0.747125	0.306928	0.260874	0.0614069	0.298002	0.0766	0.0006	0.0064	-471.47	5.90361	8	65	216
	424	0.684988	0.291731	0.343685	0.0642863	0.110206	0.0766	0.0006	0.0064	-443.343	4.88797	7	65	230
	425	0.702361	0.30752	0.423083	0.0753516	0.399394	0.0766	0.0006	0.0064	-482.945	4.82831	4	65	241
	426	0.689878	0.310894	0.376085	0.08378	0.160537	0.0766	0.0006	0.0064	-391.848	4.82389	7	65	208
	427	0.689545	0.31622	0.37162	0.0866131	0.297704	0.0766	0.0006	0.0064	-356.448	4.42868	6	65	205
	428	0.678088	0.316604	0.383955	0.0710315	0.363143	0.0766	0.0006	0.0064	-512.783	5.88335	6	65	217
	429	0.650607	0.312528	0.395586	0.0838912	0.436468	0.0766	0.0006	0.0064	-458.009	4.94771	5	65	229
	430	0.734236	0.30668	0.279676	0.0622162	0.0802327	0.0766	0.0006	0.0064	-608.701	6.71373	7	65	229
	431	0.721542	0.300601	0.366557	0.0764076	0.303803	0.0766	0.0006	0.0064	-533.772	5.6189	6	65	236
	432	0.612658	0.288115	0.339107	0.0592587	0.42619	0.0766	0.0006	0.0064	-357.298	4.48127	8	65	205
	433	0.711801	0.302753	0.278894	0.0812492	0.256863	0.0766	0.0006	0.0064	-354.002	4.79645	7	65	199
	434	0.701647	0.326824	0.425365	0.101085	0.381547	0.0766	0.0006	0.0064	-367.343	4.76638	7	65	190
	435	0.687764	0.307526	0.327346	0.080325	0.321278	0.0766	0.0006	0.0064	-414.66	5.06366	6	65	209
	436	0.698054	0.326062	0.341122	0.0822924	0.475341	0.0766	0.0006	0.0064	-652.671	6.51486	4	65	245
	437	0.655949	0.312621	0.376417	0.0775029	0.249548	0.0766	0.0006	0.0064	-367.246	4.2837	5	65	216
	438	0.631288	0.306723	0.413585	0.0843859	0.325717	0.0766	0.0006	0.0064	-564.596	5.51915	6	65	234
	439	0.665198	0.313737	0.360616	0.083343	0.550178	0.0766	0.0006	0.0064	-462.69	5.16344	6	65	225
	440	0.713003	0.30743	0.370062	0.0732456	0.329314	0.0766	0.0006	0.0064	-545.245	5.39885	5	65	244
	441	0.713426	0.313691	0.421481	0.0682296	0.462425	0.0766	0.0006	0.0064	-462.318	5.24751	6	65	224
	442	0.672064	0.330059	0.352919	0.0679889	0.263994	0.0766	0.0006	0.0064	-555.286	6.31533	6	65	220
	443	0.717769	0.313003	0.32233	0.0775042	0.284975	0.0766	0.0006	0.0064	-531.342	5.43635	5	65	244
	444	0.718758	0.327823	0.368406	0.0907118	0.545172	0.0766	0.0006	0.0064	-397.35	4.77065	5	65	217
	445	0.718109	0.312227	0.338841	0.0744735	0.255942	0.0766	0.0006	0.0064	-485.496	5.15172	5	65	235
	446	0.684962	0.319332	0.385759	0.076215	0.0743192	0.0766	0.0006	0.0064	-505.189	5.84933	6	65	210
	447	0.687036	0.306983	0.327096	0.0694533	0.145202	0.0766	0.0006	0.0064	-644.622	6.34432	6	65	246
	448	0.688868	0.313401	0.332043	0.0704271	0.267834	0.0766	0.0006	0.0064	-394.174	4.69229	6	65	230
	449	0.72808	0.308503	0.400776	0.0775039	0.0558463	0.0766	0.0006	0.0064	-355.574	4.31272	5	65	214
	450	0.640864	0.306776	0.346096	0.0727765	0.29189	0.0766	0.0006	0.0064	-410.358	4.55919	4	65	229
	451	0.82479	0.32549	0.343143	0.0776152	0.418244	0.0766	0.0006	0.0064	-346.129	4.5684	7	65	211
	452	0.656993	0.317262	0.328892	0.0797128	0.162683	0.0766	0.0006	0.0064	-404.61	4.938	6	65	208
	453	0.757079	0.323397	0.395193	0.0788892	0.388923	0.0766	0.0006	0.0064	-472.125	5.31395	5	65	218
	454	0.758661	0.329009	0.40013	0.0837948	0.352817	0.0766	0.0006	0.0064	-461.317	5.22239	5	65	220
	455	0.777067	0.308179	0.350593	0.0754281	0.209694	0.0766	0.0006	0.0064	-459.794	5.29366	4	65	219
	456	0.698378	0.303864	0.365308	0.086859	0.358662	0.0766	0.0006	0.0064	-412.031	4.58146	6	65	224
	457	0.737537	0.312637	0.311734	0.0692664	0.417096	0.0766	0.0006	0.0064	-433.887	4.78199	8	65	239
	458	0.671457	0.31454	0.343979	0.0658396	0.108232	0.0766	0.0006	0.0064	-568.119	6.37625	6	65	220
	459	0.700784	0.306012	0.388266	0.0716833	0.252563	0.0766	0.0006	0.0064	-357.984	4.55581	5	65	206
	460	0.680903	0.307483	0.328053	0.085763	0.495098	0.0766	0.0006	0.0064	-488.753	5.13578	5	65	240
	461	0.712555	0.299489	0.353131	0.0755867	0.191195	0.0766	0.0006	0.0064	-356.505	4.18022	6	65	214
	462	0.686085	0.299794	0.364025	0.0726269	0.296028	0.0766	0.0006	0.0064	-511.931	5.87019	4	65	210
	463	0.64206	0.2974	0.355438	0.0723941	0.336113	0.0766	0.0006	0.0064	-364.634	4.1948	6	65	224
	464	0.653696	0.298555	0.346778	0.0884886	0.300274	0.0766	0.0006	0.0064	-496.607	5.55885	7	65	217
	465	0.748903	0.320518	0.317526	0.0734878	0.34621	0.0766	0.0006	0.0064	-266.942	3.81172	7	65	221
	466	0.680178	0.308234	0.428932	0.076837	0.508477	0.0766	0.0006	0.0064	-612.414	5.66837	5	65	257
	467	0.716234	0.315565	0.408773	0.0794687	0.487383	0.0766	0.0006	0.0064	-498.993	5.31475	5	65	222
	468	0.657117	0.311549	0.378056	0.0666835	0.425826	0.0766	0.0006	0.0064	-434.643	4.86587	6	65	225
	469	0.660885	0.311804	0.387611	0.0773204	0.176644	0.0766	0.0006	0.0064	-412.112	4.34796	4	65	238
	470	0.803292	0.307251	0.306943	0.076652	0.159383	0.0766	0.0006	0.0064	-476.372	5.85087	4	65	208
	471	0.776038	0.304577	0.357687	0.0690952	0.296674	0.0766	0.0006	0.0064	-541.687	6.55801	7	65	201
	472	0.772824	0.309762	0.384402	0.0908278	0.386143	0.0766	0.0006	0.0064	-454.021	5.25214	6	65	209
	473	0.749013	0.332933	0.424505	0.0753606	0.293598	0.0766	0.0006	0.0064	-573.376	6.06648	6	65	224
	474	0.674255	0.314803	0.351318	0.0796983	0.0705203	0.0766	0.0006	0.0064	-311.296	3.99866	5	65	209
	475	0.737642	0.327626	0.379764	0.0763876	0.354405	0.0766	0.0006	0.0064	-459.253	5.2753	6	65	229
	476	0.696955	0.308823	0.351485	0.0738672	0.251778	0.0766	0.0006	0.0064	-423.709	4.81746	5	65	228
	477	0.701171	0.306813	0.400883	0.0738362	0.512071	0.0766	0.0006	0.0064	-489.144	5.28865	4	65	223
	478	0.712859	0.315664	0.426154	0.0862343	0.44181	0.0766	0.0006	0.0064	-475.767	5.2884	5	65	216
	479	0.730591	0.311347	0.260753	0.064598	0.336151	0.0766	0.0006	0.0064	-516.547	6.1227	7	65	220
	480	0.696496	0.312834	0.315154	0.0748242	0.255027	0.0766	0.0006	0.0064	-417.19	4.98506	4	65	213
	481	0.740498	0.323863	0.381969	0.082428	0.177706	0.0766	0.0006	0.0064	-290.669	3.93186	5	65	200
	482	0.736234	0.319193	0.40837	0.0732134	0.418013	0.0766	0.0006	0.0064	-366.155	4.5368	6	65	219
	483	0.718384	0.297586	0.364989	0.0599767	0.280412	0.0766	0.0006	0.0064	-738.791	7.50737	6	65	226
	484	0.714693	0.319477	0.343269	0.0821578	0.315602	0.0766	0.0006	0.0064	-631.34	7.02078	5	65	213
	485	0.696425	0.305932	0.278983	0.082115	0.349891	0.0766	0.0006	0.0064	-432.088	5.22438	5	65	217
	486	0.693497	0.307531	0.296551	0.0652612	0.358318	0.0766	0.0006	0.0064	-591.151	6.1607	6	65	236
	487	0.687578	0.282748	0.447663	0.0601783	0.314497	0.0766	0.0006	0.0064	-487.822	5.31944	8	65	218
	488	0.721727	0.309913	0.321176	0.071269	0.390794	0.0766	0.0006	0.0064	-648.767	6.86631	5	65	225
	489	0.662335	0.302497	0.408113	0.0712118	0.379667	0.0766	0.0006	0.0064	-541.087	5.50842	5	65	241
	490	0.703473	0.312384	0.381479	0.0834019	0.425018	0.0766	0.0006	0.0064	-311.467	4.0556	6	65	198
	491	0.647135	0.302725	0.402323	0.0648667	0.207018	0.0766	0.0006	0.0064	-616.032	6.54122	6	65	220
	492	0.669599	0.313026	0.33426	0.0816634	0.466933	0.0766	0.0006	0.0064	-413.365	4.52394	6	65	239
	493	0.664605	0.315356	0.386582	0.0828704	0.442627	0.0766	0.0006	0.0064	-463.389	5.07839	5	65	225
	494	0.693422	0.30537	0.257477	0.0786414	0.46897	0.0766	0.0006	0.0064	-612.505	6.24734	5	65	239
	495	0.67456	0.308224	0.300999	0.0829916	0.43924	0.0766	0.0006	0.0064	-570.889	5.81829	5	65	237
	496	0.692686	0.309105	0.366972	0.0723244	0.276256	0.0766	0.0006	0.0064	-574.587	6.67203	6	65	208
	497	0.616496	0.304727	0.382775	0.0663967	0.400791	0.0766	0.0006	0.0064	-353.228	3.9409	5	65	240
	498	0.658574	0.31968	0.414929	0.0853796	0.292628	0.0766	0.0006	0.0064	-607.109	6.4136	7	65	220
	499	0.662447	0.300313	0.378692	0.0715882	0.430473	0.0766	0.0006	0.0064	-467.08	5.19717	4	65	228
	500	0.692631	0.30879	0.354509	0.0891218	0.435872	0.0766	0.0006	0.0064	-417.191	4.49905	6	65	225
	501	0.728035	0.318555	0.403563	0.0748607	0.267834	0.0766	0.0006	0.0064	-431.245	4.86537	7	65	229
	502	0.696919	0.308659	0.387632	0.0806915	0.33262	0.0766	0.0006	0.0064	-500.995	5.83846	6	65	211
	503	0.716886	0.314094	0.35983	0.0728187	0.437309	0.0766	0.0006	0.0064	-511.996	5.11841	5	65	251
	504	0.744945	0.301505	0.304625	0.0680976	0.109096	0.0766	0.0006	0.0064	-263.264	3.90257	6	65	202
	505	0.689222	0.304271	0.302697	0.0619254	0.249276	0.0766	0.0006	0.0064	-515.741	5.69136	7	65	227
	506	0.763977	0.311567	0.344536	0.0745776	0.217693	0.0766	0.0006	0.0064	-428.657	5.12299	6	65	212
	507	0.627568	0.300289	0.279052	0.056854	0.184619	0.0766	0.0006	0.0064	-489.505	5.569	9	65	221
	508	0.727165	0.320436	0.417389	0.0933104	0.217341	0.0766	0.0006	0.0064	-334.613	4.04365	6	65	215
	509	0.768306	0.318577	0.350143	0.0829006	0.298025	0.0766	0.0006	0.0064	-605.722	6.38526	5	65	228
	510	0.665547	0.294655	0.270992	0.0669895	0.158324	0.0766	0.0006	0.0064	-230.126	3.35166	5	65	210
	511	0.739038	0.308793	0.352452	0.07779	0.363555	0.0766	0.0006	0.0064	-631.105	6.80304	5	65	222
	512	0.629207	0.316306	0.370273	0.0809098	0.285884	0.0766	0.0006	0.0064	-593.097	6.09387	6	65	234
	513	0.805093	0.318314	0.294299	0.0710525	0.230995	0.0766	0.0006	0.0064	-544.111	6.42049	6	65	211
	514	0.719983	0.315128	0.33335	0.06886	0.162724	0.0766	0.0006	0.0064	-537.826	5.82935	7	65	231
	515	0.752201	0.303059	0.3944	0.0683736	0.294349	0.0766	0.0006	0.0064	-601.794	6.20659	6	65	225
	516	0.739457	0.313859	0.395873	0.0581209	0.139014	0.0766	0.0006	0.0064	-455.537	5.3894	8	65	213
	517	0.778478	0.331123	0.421378	0.0891287	0.426358	0.0766	0.0006	0.0064	-666.561	6.27757	5	65	253
	518	0.754635	0.311763	0.32758	0.0678158	0.289437	0.0766	0.0006	0.0064	-226.166	3.4106	6	65	199
	519	0.848349	0.317765	0.347924	0.0790655	0.302118	0.0766	0.0006	0.0064	-649.841	6.96271	6	65	228
	520	0.728351	0.318695	0.363553	0.0842458	0.386906	0.0766	0.0006	0.0064	-503.797	5.89896	6	65	208
	521	0.674377	0.319648	0.350814	0.0890018	0.244425	0.0766	0.0006	0.0064	-427.137	4.74177	6	65	225
	522	0.716135	0.316623	0.419155	0.0640622	0.326297	0.0766	0.0006	0.0064	-327.151	4.45031	7	65	195
	523	0.751064	0.312419	0.37315	0.069602	0.248143	0.0766	0.0006	0.0064	-637.805	6.34158	6	65	247
	524	0.714596	0.309254	0.287965	0.0720451	0.321583	0.0766	0.0006	0.0064	-364.477	4.41648	5	65	224
	525	0.677439	0.316653	0.380706	0.0626197	0.144727	0.0766	0.0006	0.0064	-489.077	5.4121	9	65	224
	526	0.729895	0.325547	0.396673	0.0850548	0.54908	0.0766	0.0006	0.0064	-337.084	4.19709	5	65	216
	527	0.718457	0.327326	0.27185	0.0718628	0.204525	0.0766	0.0006	0.0064	-493.673	5.93206	6	65	215
	528	0.670748	0.306736	0.404209	0.0585605	0.127945	0.0766	0.0006	0.0064	-501.473	5.41636	7	65	230
	529	0.761541	0.308562	0.33705	0.0658903	0.233067	0.0766	0.0006	0.0064	-373.103	4.53305	7	65	224
	530	0.731027	0.30793	0.332044	0.0616802	0.253275	0.0766	0.0006	0.0064	-411.799	5.1727	7	65	210
	531	0.648024	0.311653	0.374774	0.090567	0.280728	0.0766	0.0006	0.0064	-405.299	4.6891	7	65	211
	532	0.661585	0.316841	0.315843	0.0679417	0.218125	0.0766	0.0006	0.0064	-490.413	5.63431	6	65	219
	533	0.670032	0.30025	0.33606	0.0676751	0.0712799	0.0766	0.0006	0.0064	-457.59	5.06509	5	65	223
	534	0.70793	0.325724	0.254364	0.0716504	0.567874	0.0766	0.0006	0.0064	-484.11	5.3815	7	65	233
	535	0.696559	0.307203	0.368281	0.0656749	0.499573	0.0766	0.0006	0.0064	-448.396	4.98009	6	65	228
	536	0.690412	0.307412	0.388513	0.072989	0.219044	0.0766	0.0006	0.0064	-357.75	4.3929	5	65	210
	537	0.752631	0.326631	0.370059	0.0868573	0.188471	0.0766	0.0006	0.0064	-506.405	5.78407	5	65	209
	538	0.692611	0.321025	0.346773	0.0777363	0.220786	0.0766	0.0006	0.0064	-400.119	4.88825	6	65	211
	539	0.764256	0.322603	0.428285	0.0944265	0.549989	0.0766	0.0006	0.0064	-678.414	6.83278	6	65	232
	540	0.680518	0.311294	0.352909	0.0721965	0.373808	0.0766	0.0006	0.0064	-504.544	5.65451	6	65	215
	541	0.719595	0.310075	0.336637	0.0736828	0.28617	0.0766	0.0006	0.0064	-286.408	3.96975	5	65	205
	542	0.767158	0.310282	0.339045	0.0759759	0.400822	0.0766	0.0006	0.0064	-516.861	5.87477	5	65	219
	543	0.666866	0.312005	0.413528	0.074437	0.27735	0.0766	0.0006	0.0064	-481.053	4.9856	4	65	239
	544	0.682071	0.324959	0.399577	0.0915973	0.327831	0.0766	0.0006	0.0064	-394.583	4.85253	6	65	200
	545	0.743392	0.312411	0.330892	0.075084	0.209915	0.0766	0.0006	0.0064	-302.397	4.05958	5	65	208
	546	0.688446	0.318251	0.356192	0.0759718	0.176651	0.0766	0.0006	0.0064	-591.729	6.26044	5	65	225
	547	0.774578	0.311466	0.331896	0.0754112	0.338236	0.0766	0.0006	0.0064	-458.312	5.60502	6	65	211
	548	0.65171	0.320093	0.36673	0.0843142	0.282861	0.0766	0.0006	0.0064	-499.782	5.58634	5	65	211
	549	0.708785	0.318526	0.284738	0.0661726	0.174144	0.0766	0.0006	0.0064	-490.64	5.57351	6	65	235
	550	0.763304	0.320674	0.352415	0.0826212	0.471981	0.0766	0.0006	0.0064	-333.078	4.2719	5	65	213
	551	0.707949	0.30833	0.378384	0.0881462	0.445517	0.0766	0.0006	0.0064	-565.455	6.1614	6	65	219
	552	0.686019	0.320908	0.345539	0.0716368	0.257242	0.0766	0.0006	0.0064	-500.676	5.80619	6	65	222
	553	0.683235	0.305068	0.426983	0.0952802	0.43707	0.0766	0.0006	0.0064	-479.613	5.20979	7	65	209
	554	0.744659	0.302768	0.349099	0.0631788	0.226412	0.0766	0.0006	0.0064	-321.013	4.21318	7	65	213
	555	0.695489	0.318212	0.392027	0.0837105	0.314205	0.0766	0.0006	0.0064	-369.297	4.16494	6	65	222
	556	0.724746	0.318095	0.306926	0.0760074	0.33067	0.0766	0.0006	0.0064	-339.075	4.34221	5	65	228
	557	0.715885	0.329456	0.392232	0.0791501	0.149838	0.0766	0.0006	0.0064	-482.711	5.53641	6	65	222
	558	0.692887	0.313902	0.416197	0.0911251	0.404518	0.0766	0.0006	0.0064	-317.193	3.85106	6	65	214
	559	0.658214	0.332786	0.3296	0.0784267	0.281909	0.0766	0.0006	0.0064	-627.015	6.64565	5	65	223
	560	0.600495	0.315356	0.309524	0.0691622	0.245778	0.0766	0.0006	0.0064	-407.536	5.12879	7	65	203
	561	0.61638	0.307001	0.325451	0.0766361	0.351621	0.0766	0.0006	0.0064	-557.805	5.94683	6	65	222
	562	0.641992	0.314769	0.319814	0.0714488	0.294415	0.0766	0.0006	0.0064	-346.04	4.35154	5	65	214
	563	0.758329	0.305708	0.340905	0.0674058	0.366407	0.0766	0.0006	0.0064	-595.877	6.05772	6	65	246
	564	0.667022	0.306026	0.308275	0.0654898	0.163027	0.0766	0.0006	0.0064	-274.07	3.94272	7	65	205
	565	0.745829	0.333082	0.41929	0.0942015	0.380467	0.0766	0.0006	0.0064	-510.819	5.76325	6	65	219
	566	0.740525	0.329198	0.308555	0.0871545	0.272376	0.0766	0.0006	0.0064	-431.91	4.67738	4	65	236
	567	0.733706	0.309869	0.347828	0.0773221	0.359549	0.0766	0.0006	0.0064	-396.301	4.90782	4	65	206
	568	0.675708	0.307614	0.420624	0.066701	0.345924	0.0766	0.0006	0.0064	-492.68	5.21405	6	65	230
	569	0.669642	0.313841	0.380314	0.0741465	0.276381	0.0766	0.0006	0.0064	-557.028	5.41768	5	65	254
	570	0.641007	0.307732	0.331759	0.0715399	0.379861	0.0766	0.0006	0.0064	-366.812	4.3892	6	65	218
	571	0.657809	0.29477	0.333816	0.0657436	0.328106	0.0766	0.0006	0.0064	-445.542	5.13482	6	65	207
	572	0.773783	0.313566	0.43696	0.0851647	0.467733	0.0766	0.0006	0.0064	-454.872	5.1927	6	65	217
	573	0.619646	0.303673	0.37894	0.0589907	0.287227	0.0766	0.0006	0.0064	-468.286	5.2087	7	65	226
	574	0.704225	0.331644	0.377486	0.0844272	0.334398	0.0766	0.0006	0.0064	-708.216	6.95218	5	65	238
	575	0.697805	0.305544	0.317816	0.0547075	-0.0239105	0.0766	0.0006	0.0064	-556.589	5.9793	9	65	236
	576	0.652342	0.307273	0.308304	0.066491	0.263558	0.0766	0.0006	0.0064	-567.064	5.95744	7	65	234
	577	0.706967	0.307151	0.372424	0.0688173	0.389134	0.0766	0.0006	0.0064	-465.963	4.95274	5	65	235
	578	0.625173	0.296245	0.272162	0.0832338	0.512857	0.0766	0.0006	0.0064	-454.796	5.19664	7	65	220
	579	0.708007	0.302794	0.27776	0.0697339	0.409491	0.0766	0.0006	0.0064	-373.344	4.47621	5	65	238
	580	0.706909	0.315053	0.496366	0.0716945	0.106617	0.0766	0.0006	0.0064	-424.912	5.02815	6	65	203
	581	0.814752	0.318705	0.375155	0.0692251	0.281012	0.0766	0.0006	0.0064	-363.425	4.67897	6	65	209
	582	0.692183	0.324877	0.345224	0.075106	0.41104	0.0766	0.0006	0.0064	-514.013	5.28073	6	65	245
	583	0.757006	0.313357	0.311049	0.0734237	0.371453	0.0766	0.0006	0.0064	-418.929	4.93087	5	65	227
	584	0.670993	0.303909	0.397937	0.0757023	0.270373	0.0766	0.0006	0.0064	-428.799	4.79264	6	65	222
	585	0.698042	0.292108	0.276344	0.0442876	0.445407	0.0766	0.0006	0.0064	-225.983	3.62693	13	65	203
	586	0.765607	0.312674	0.289706	0.0781373	0.467668	0.0766	0.0006	0.0064	-265.662	3.92315	5	65	201
	587	0.683082	0.314562	0.435199	0.0661047	0.0253746	0.0766	0.0006	0.0064	-392.316	5.13723	8	65	194
	588	0.687342	0.304916	0.433364	0.0758177	0.430127	0.0766	0.0006	0.0064	-391.326	4.7331	5	65	201
	589	0.623796	0.286813	0.329421	0.0597709	0.413035	0.0766	0.0006	0.0064	-429.41	4.94176	9	65	221
	590	0.67915	0.316663	0.322045	0.077042	0.389553	0.0766	0.0006	0.0064	-410.95	4.67977	5	65	228
	591	0.731959	0.322727	0.319464	0.0761766	0.190053	0.0766	0.0006	0.0064	-563.06	5.83097	5	65	240
	592	0.672419	0.304075	0.319577	0.0833148	0.318108	0.0766	0.0006	0.0064	-406.931	5.02462	5	65	204
	593	0.669361	0.304706	0.267582	0.0631208	0.334928	0.0766	0.0006	0.0064	-438.13	5.26797	7	65	213
	594	0.666478	0.31701	0.279206	0.0616715	0.32838	0.0766	0.0006	0.0064	-351.06	4.67119	6	65	211
	595	0.790538	0.323162	0.357287	0.0674801	0.229545	0.0766	0.0006	0.0064	-318.695	4.21689	6	65	215
	596	0.663198	0.318018	0.365674	0.0760228	0.207802	0.0766	0.0006	0.0064	-314.187	4.09957	5	65	206
	597	0.7115	0.332014	0.40165	0.100489	0.267264	0.0766	0.0006	0.0064	-401.874	4.72943	6	65	213
	598	0.666743	0.303798	0.358464	0.0665201	0.463046	0.0766	0.0006	0.0064	-396.072	4.77301	7	65	211
	599	0.737533	0.326156	0.301561	0.0737308	0.234874	0.0766	0.0006	0.0064	-443.715	5.35759	7	65	223
	600	0.736923	0.322048	0.391834	0.077918	0.15713	0.0766	0.0006	0.0064	-631.953	6.33113	6	65	244
	601	0.685892	0.312155	0.369032	0.0713432	0.32396	0.0766	0.0006	0.0064	-638.008	6.55951	8	65	238
	602	0.682769	0.312201	0.377588	0.0805056	0.40736	0.0766	0.0006	0.0064	-735.016	7.04222	5	65	239
	603	0.712487	0.309093	0.382465	0.0682168	0.306449	0.0766	0.0006	0.0064	-269.901	3.71928	5	65	207
	604	0.764317	0.309327	0.395363	0.0850628	0.253107	0.0766	0.0006	0.0064	-337.32	3.98919	6	65	222
	605	0.756044	0.31803	0.377543	0.0925349	0.497186	0.0766	0.0006	0.0064	-328.803	4.15119	5	65	207
	606	0.677986	0.327271	0.371094	0.0762143	0.207101	0.0766	0.0006	0.0064	-495.334	5.68493	6	65	214
	607	0.678306	0.31491	0.323014	0.0772383	0.129807	0.0766	0.0006	0.0064	-367.431	4.76459	4	65	200
	608	0.706356	0.31455	0.287996	0.0755175	0.244276	0.0766	0.0006	0.0064	-493.899	6.03665	5	65	205
	609	0.651745	0.290553	0.410598	0.0562359	0.262091	0.0766	0.0006	0.0064	-467.277	5.05526	6	65	224
	610	0.611655	0.317206	0.354609	0.0769894	0.399907	0.0766	0.0006	0.0064	-455.824	5.22352	3	65	219
	611	0.753014	0.312185	0.39853	0.0686876	0.31967	0.0766	0.0006	0.0064	-526.574	5.49431	6	65	230
	612	0.742331	0.315856	0.306397	0.0908834	0.3212	0.0766	0.0006	0.0064	-146.018	2.87997	6	65	175
	613	0.682817	0.317098	0.306055	0.0805811	0.208221	0.0766	0.0006	0.0064	-575.596	6.00743	5	65	234
	614	0.609484	0.289453	0.368176	0.0740502	0.305395	0.0766	0.0006	0.0064	-625.178	6.48236	7	65	219
	615	0.70369	0.319214	0.385227	0.0803343	0.148261	0.0766	0.0006	0.0064	-516.766	5.31489	4	65	234
	616	0.695601	0.319705	0.384784	0.0811842	0.422252	0.0766	0.0006	0.0064	-432.008	5.11048	4	65	205
	617	0.689592	0.304923	0.32185	0.0727878	0.169207	0.0766	0.0006	0.0064	-514.873	6.05228	4	65	212
	618	0.694951	0.305796	0.42088	0.0770876	0.381881	0.0766	0.0006	0.0064	-577.596	5.29302	6	65	261
	619	0.736393	0.309994	0.379008	0.0875871	0.368821	0.0766	0.0006	0.0064	-433.43	4.73477	5	65	229
	620	0.763344	0.324921	0.338836	0.067007	0.41544	0.0766	0.0006	0.0064	-426.261	5.17979	7	65	227
	621	0.681341	0.321103	0.414934	0.0767412	0.231902	0.0766	0.0006	0.0064	-479.55	5.3264	5	65	222
	622	0.733302	0.303143	0.288268	0.0651996	0.277194	0.0766	0.0006	0.0064	-452.048	5.54217	7	65	206
	623	0.725954	0.302209	0.342857	0.0774938	0.280462	0.0766	0.0006	0.0064	-541.543	5.56035	7	65	235
	624	0.633516	0.307259	0.37912	0.0714729	0.184265	0.0766	0.0006	0.0064	-483.298	5.18807	5	65	226
	625	0.73255	0.318682	0.28994	0.0671794	0.322729	0.0766	0.0006	0.0064	-341.381	4.69408	7	65	209
	626	0.753935	0.330193	0.336842	0.0809564	0.175158	0.0766	0.0006	0.0064	-353.26	4.64589	5	65	209
	627	0.700512	0.293467	0.390912	0.0804175	0.365682	0.0766	0.0006	0.0064	-566.373	6.51813	7	65	203
	628	0.664083	0.310003	0.405377	0.0657756	0.209738	0.0766	0.0006	0.0064	-424.704	5.0782	8	65	209
	629	0.767319	0.31933	0.285879	0.0676198	0.402785	0.0766	0.0006	0.0064	-639.523	6.99683	6	65	230
	630	0.736044	0.315079	0.302851	0.0748721	0.329032	0.0766	0.0006	0.0064	-559.933	5.95018	6	65	242
	631	0.780174	0.31995	0.374682	0.0816643	0.283674	0.0766	0.0006	0.0064	-328.934	4.36077	4	65	204
	632	0.701233	0.320415	0.283402	0.0681757	0.340996	0.0766	0.0006	0.0064	-328.632	4.03834	6	65	235
	633	0.797204	0.311335	0.275504	0.0716822	0.207362	0.0766	0.0006	0.0064	-420.237	5.31332	6	65	212
	634	0.728021	0.307959	0.286177	0.0679816	0.47335	0.0766	0.0006	0.0064	-367.115	4.66895	7	65	223
	635	0.729818	0.317775	0.386371	0.063927	0.335937	0.0766	0.0006	0.0064	-343.307	4.3718	7	65	219
	636	0.644858	0.298503	0.282032	0.0701795	0.401078	0.0766	0.0006	0.0064	-365.779	4.27361	6	65	220
	637	0.67847	0.306808	0.330778	0.0899149	0.277169	0.0766	0.0006	0.0064	-497.079	5.77885	6	65	209
	638	0.694127	0.313759	0.364334	0.0829175	0.361378	0.0766	0.0006	0.0064	-502.434	5.695	7	65	213
	639	0.700048	0.319241	0.372145	0.0683672	0.0693508	0.0766	0.0006	0.0064	-418.581	5.02563	8	65	221
	640	0.641963	0.316779	0.363428	0.0789605	0.305877	0.0766	0.0006	0.0064	-679.939	6.8005	4	65	234
	641	0.672882	0.318764	0.337855	0.0761979	0.323441	0.0766	0.0006	0.0064	-442.493	5.13593	5	65	220
	642	0.612001	0.297354	0.38173	0.0915289	0.448158	0.0766	0.0006	0.0064	-563.673	5.16523	6	65	253
	643	0.661213	0.311585	0.371178	0.0788104	0.358672	0.0766	0.0006	0.0064	-527.427	5.95115	5	65	215
	644	0.619223	0.286476	0.376896	0.0613886	0.301577	0.0766	0.0006	0.0064	-512.966	5.43986	9	65	219
	645	0.766338	0.304535	0.391705	0.0795362	0.337807	0.0766	0.0006	0.0064	-382.369	4.55775	6	65	216
	646	0.625029	0.319602	0.395205	0.0743345	0.171603	0.0766	0.0006	0.0064	-339.07	4.18798	6	65	217
	647	0.719005	0.318294	0.384105	0.0849655	0.33051	0.0766	0.0006	0.0064	-498.927	5.46248	5	65	227
	648	0.617981	0.317304	0.289283	0.0572032	0.0535165	0.0766	0.0006	0.0064	-392.908	5.55745	9	65	191
	649	0.699143	0.301642	0.376969	0.0739992	0.426506	0.0766	0.0006	0.0064	-465.906	5.00029	4	65	229
	650	0.689103	0.321293	0.345456	0.0704479	0.20795	0.0766	0.0006	0.0064	-926.003	8.69271	6	65	247
	651	0.643503	0.309346	0.426715	0.0840461	0.418251	0.0766	0.0006	0.0064	-366.384	4.46549	7	65	202
	652	0.763931	0.320926	0.345089	0.0808104	0.349368	0.0766	0.0006	0.0064	-291.217	4.16002	4	65	193
	653	0.592543	0.309494	0.318353	0.0806774	0.374447	0.0766	0.0006	0.0064	-453.652	5.53944	6	65	198
	654	0.781123	0.313277	0.247735	0.0629485	0.335103	0.0766	0.0006	0.0064	-353.317	4.76706	8	65	212
	655	0.73017	0.320294	0.2546	0.0678383	0.417541	0.0766	0.0006	0.0064	-682.085	7.46692	7	65	224
	656	0.775209	0.311586	0.334744	0.0796826	0.471699	0.0766	0.0006	0.0064	-427.452	5.12874	5	65	224
	657	0.671247	0.313703	0.381511	0.0815262	0.211006	0.0766	0.0006	0.0064	-412.637	4.66116	6	65	220
	658	0.799136	0.336968	0.332326	0.0799081	0.317662	0.0766	0.0006	0.0064	-341.639	4.28199	5	65	227
	659	0.669459	0.312823	0.359683	0.0707722	0.367997	0.0766	0.0006	0.0064	-476.212	5.54397	6	65	212
	660	0.610262	0.315877	0.380224	0.0818618	0.193416	0.0766	0.0006	0.0064	-431.619	4.76469	7	65	213
	661	0.722358	0.315287	0.290907	0.0869909	0.312957	0.0766	0.0006	0.0064	-591.073	6.35337	6	65	230
	662	0.652088	0.301061	0.340402	0.0658001	0.383804	0.0766	0.0006	0.0064	-341.553	4.36714	7	65	203
	663	0.701073	0.295536	0.356916	0.065896	0.0521537	0.0766	0.0006	0.0064	-293.738	3.99629	5	65	207
	664	0.675891	0.312013	0.347266	0.0739554	0.462715	0.0766	0.0006	0.0064	-488.687	5.6144	5	65	214
	665	0.737577	0.321253	0.294171	0.0696345	0.375036	0.0766	0.0006	0.0064	-697.163	6.7509	6	65	251
	666	0.61065	0.329109	0.427277	0.0851529	0.185878	0.0766	0.0006	0.0064	-377.927	4.7173	5	65	197
	667	0.642793	0.295564	0.338282	0.0724081	0.262522	0.0766	0.0006	0.0064	-400.113	4.62416	6	65	216
	668	0.668056	0.315516	0.371494	0.0818326	0.255596	0.0766	0.0006	0.0064	-495.587	5.38109	5	65	227
	669	0.750417	0.317582	0.389264	0.0678059	0.401413	0.0766	0.0006	0.0064	-691.643	7.04742	6	65	239
	670	0.68181	0.301659	0.314442	0.065427	0.166755	0.0766	0.0006	0.0064	-418.435	4.78485	6	65	221
	671	0.63453	0.295796	0.291235	0.0603515	0.348997	0.0766	0.0006	0.0064	-330.791	4.63879	8	65	199
	672	0.661659	0.293142	0.318045	0.0683595	0.297916	0.0766	0.0006	0.0064	-381.022	4.56113	4	65	223
	673	0.719418	0.30867	0.358525	0.0744692	0.369762	0.0766	0.0006	0.0064	-411.684	4.78687	5	65	222
	674	0.65866	0.307548	0.37733	0.0694681	0.281224	0.0766	0.0006	0.0064	-450.697	5.04458	6	65	219
	675	0.671697	0.305358	0.303699	0.0850972	0.325537	0.0766	0.0006	0.0064	-457.743	4.91207	6	65	229
	676	0.762095	0.305581	0.352166	0.0705333	0.516399	0.0766	0.0006	0.0064	-491.668	5.67624	7	65	215
	677	0.725562	0.319679	0.360949	0.0702364	0.285977	0.0766	0.0006	0.0064	-480.644	5.31193	7	65	231
	678	0.701441	0.315007	0.295562	0.0765438	0.166074	0.0766	0.0006	0.0064	-569.259	6.07575	5	65	234
	679	0.645659	0.285513	0.405306	0.0639042	0.434847	0.0766	0.0006	0.0064	-438.72	5.2215	8	65	196
	680	0.680113	0.317617	0.385705	0.0662667	0.14421	0.0766	0.0006	0.0064	-642.884	6.37692	7	65	242
	681	0.815743	0.316852	0.474293	0.071846	0.19961	0.0766	0.0006	0.0064	-236.105	3.33071	6	65	209
	682	0.814434	0.325853	0.31711	0.0781201	0.371073	0.0766	0.0006	0.0064	-396.518	5.38304	5	65	200
	683	0.725078	0.313343	0.353593	0.0716711	0.204462	0.0766	0.0006	0.0064	-706.01	6.96919	8	65	240
	684	0.605051	0.298787	0.297416	0.0769545	0.326365	0.0766	0.0006	0.0064	-413.95	4.74998	6	65	220
	685	0.642232	0.308153	0.41012	0.0772809	0.377185	0.0766	0.0006	0.0064	-467.078	4.9264	5	65	230
	686	0.688871	0.299187	0.38706	0.0686225	0.395486	0.0766	0.0006	0.0064	-469.244	4.7272	6	65	251
	687	0.677944	0.305058	0.37913	0.0682877	0.341145	0.0766	0.0006	0.0064	-278.153	4.0099	6	65	190
	688	0.66081	0.309851	0.380587	0.0805269	0.351705	0.0766	0.0006	0.0064	-423.019	4.75377	6	65	228
	689	0.768211	0.307368	0.369986	0.07529	0.417932	0.0766	0.0006	0.0064	-410.408	4.9338	5	65	214
	690	0.65364	0.304463	0.389129	0.0829284	0.266664	0.0766	0.0006	0.0064	-250.126	3.52199	6	65	188
	691	0.688613	0.317932	0.300886	0.0739859	0.311744	0.0766	0.0006	0.0064	-465.119	5.10325	6	65	241
	692	0.677656	0.297144	0.351011	0.0625486	-0.128872	0.0766	0.0006	0.0064	-378.433	5.19502	9	65	186
	693	0.734068	0.312256	0.327238	0.0801021	0.178505	0.0766	0.0006	0.0064	-405.943	4.85039	5	65	217
	694	0.69687	0.310047	0.322902	0.0733122	0.47069	0.0766	0.0006	0.0064	-491.296	5.42589	5	65	229
	695	0.786702	0.314119	0.289629	0.0727486	0.308726	0.0766	0.0006	0.0064	-381.382	4.77475	5	65	231
	696	0.748173	0.331404	0.422035	0.0807197	0.411335	0.0766	0.0006	0.0064	-251.519	3.40627	6	65	219
	697	0.710551	0.300418	0.346013	0.0654594	0.371856	0.0766	0.0006	0.0064	-546.379	5.87787	7	65	232
	698	0.666301	0.313051	0.347622	0.0740221	0.347259	0.0766	0.0006	0.0064	-483.628	5.37213	6	65	227
	699	0.655641	0.307946	0.313363	0.0793088	0.145682	0.0766	0.0006	0.0064	-479.885	5.65414	5	65	212
	700	0.715541	0.304689	0.340261	0.0662671	0.406726	0.0766	0.0006	0.0064	-462.316	4.95926	6	65	244
	701	0.739881	0.307439	0.274337	0.0735593	0.202496	0.0766	0.0006	0.0064	-362.154	4.49485	6	65	219
	702	0.664708	0.306281	0.327492	0.0718114	0.423401	0.0766	0.0006	0.0064	-459.723	5.11612	6	65	226
	703	0.69964	0.322006	0.345921	0.0711808	0.238995	0.0766	0.0006	0.0064	-603.491	6.26489	6	65	231
	704	0.70297	0.306015	0.369343	0.0727593	0.282058	0.0766	0.0006	0.0064	-502.426	5.6444	5	65	218
	705	0.697145	0.325991	0.397734	0.069194	0.0444024	0.0766	0.0006	0.0064	-416.761	4.61484	7	65	242
	706	0.687559	0.298117	0.404787	0.0951002	0.411658	0.0766	0.0006	0.0064	-367.622	4.315	7	65	208
	707	0.714335	0.299041	0.3366	0.0773154	0.35757	0.0766	0.0006	0.0064	-434.248	5.18995	6	65	208
	708	0.678528	0.324595	0.328072	0.0787777	0.276102	0.0766	0.0006	0.0064	-615.749	6.61414	6	65	226
	709	0.711414	0.328749	0.296788	0.0794343	0.152004	0.0766	0.0006	0.0064	-545.535	6.00465	6	65	236
	710	0.73655	0.308934	0.362021	0.0611361	0.33533	0.0766	0.0006	0.0064	-497.276	5.51287	7	65	226
	711	0.669424	0.309688	0.376688	0.0836016	0.182766	0.0766	0.0006	0.0064	-440.747	5.00961	7	65	214
	712	0.669974	0.291803	0.340193	0.0643941	0.320499	0.0766	0.0006	0.0064	-562.472	5.52275	6	65	252
	713	0.658713	0.300816	0.312223	0.070881	0.432673	0.0766	0.0006	0.0064	-440.098	5.01418	4	65	228
	714	0.679355	0.302442	0.343672	0.072675	0.165076	0.0766	0.0006	0.0064	-471.247	5.13267	4	65	229
	715	0.725126	0.306845	0.302322	0.0730922	0.418734	0.0766	0.0006	0.0064	-345.941	4.44485	5	65	216
	716	0.712846	0.328373	0.354542	0.0929942	0.328854	0.0766	0.0006	0.0064	-485.549	5.5147	6	65	215
	717	0.762107	0.322361	0.371721	0.0721988	0.436889	0.0766	0.0006	0.0064	-471.14	5.51311	6	65	211
	718	0.668143	0.299684	0.383329	0.0795111	0.504849	0.0766	0.0006	0.0064	-341.029	3.93417	6	65	215
	719	0.701228	0.306036	0.322854	0.0624176	0.410019	0.0766	0.0006	0.0064	-309.46	3.86808	8	65	221
	720	0.726055	0.312999	0.270165	0.0635563	0.269688	0.0766	0.0006	0.0064	-411.712	5.06933	7	65	225
	721	0.656174	0.287199	0.410246	0.0709287	0.432123	0.0766	0.0006	0.0064	-479.165	5.42242	6	65	210
	722	0.640054	0.30114	0.388987	0.073099	0.317511	0.0766	0.0006	0.0064	-477.384	5.03436	5	65	227
	723	0.74666	0.306239	0.342063	0.0825743	0.292335	0.0766	0.0006	0.0064	-467.241	5.58195	7	65	210
	724	0.649391	0.278576	0.27984	0.0744606	0.350926	0.0766	0.0006	0.0064	-387.134	4.83025	8	65	208
	725	0.679242	0.296164	0.369021	0.0710493	0.427911	0.0766	0.0006	0.0064	-431.066	4.81606	5	65	219
	726	0.578727	0.304948	0.362706	0.080995	0.349111	0.0766	0.0006	0.0064	-648.864	6.3018	7	65	238
	727	0.696883	0.316215	0.428411	0.0727581	0.329483	0.0766	0.0006	0.0064	-546.214	5.89205	6	65	221
	728	0.692849	0.316567	0.3421	0.0703806	0.453178	0.0766	0.0006	0.0064	-484.442	5.10848	6	65	243
	729	0.616885	0.306374	0.372647	0.0715168	0.201117	0.0766	0.0006	0.0064	-509.817	5.20564	5	65	236
	730	0.712873	0.307613	0.344662	0.0675226	0.359322	0.0766	0.0006	0.0064	-490.855	5.64149	6	65	219
	731	0.716908	0.308253	0.397304	0.0696092	0.200618	0.0766	0.0006	0.0064	-370.846	4.65294	6	65	209
	732	0.716538	0.303804	0.361284	0.0806975	0.201486	0.0766	0.0006	0.0064	-448.457	5.36801	6	65	202
	733	0.785214	0.313516	0.378447	0.0811965	0.411999	0.0766	0.0006	0.0064	-348.909	4.39793	5	65	208
	734	0.65993	0.292535	0.338639	0.0692076	0.320598	0.0766	0.0006	0.0064	-340.239	4.18105	6	65	221
	735	0.701868	0.312311	0.357424	0.0665894	0.302516	0.0766	0.0006	0.0064	-513.327	6.29238	7	65	201
	736	0.66222	0.308984	0.33428	0.0797733	0.414864	0.0766	0.0006	0.0064	-311.236	3.93861	5	65	209
	737	0.612007	0.298116	0.385618	0.0648733	0.22343	0.0766	0.0006	0.0064	-418.46	4.81648	7	65	213
	738	0.713889	0.306742	0.366201	0.0774113	0.225535	0.0766	0.0006	0.0064	-400.279	4.94325	5	65	207
	739	0.619863	0.308177	0.420562	0.0710298	0.0810637	0.0766	0.0006	0.0064	-427.95	4.85368	5	65	222
	740	0.744628	0.31492	0.351033	0.0732776	0.217999	0.0766	0.0006	0.0064	-413.844	5.04657	5	65	218
	741	0.750167	0.3138	0.300277	0.0678459	0.286251	0.0766	0.0006	0.0064	-341.002	4.62043	7	65	208
	742	0.713243	0.319345	0.35801	0.0818128	0.414158	0.0766	0.0006	0.0064	-558.408	5.67836	5	65	245
	743	0.682864	0.300233	0.384513	0.0679135	0.315924	0.0766	0.0006	0.0064	-412.681	4.79037	6	65	222
	744	0.705094	0.31771	0.3452	0.0720414	0.346737	0.0766	0.0006	0.0064	-630.875	6.24813	5	65	247
	745	0.707139	0.323457	0.321732	0.0747479	0.22292	0.0766	0.0006	0.0064	-425.635	4.95289	7	65	220
	746	0.693603	0.310168	0.298186	0.0760245	0.360673	0.0766	0.0006	0.0064	-489.372	5.99193	5	65	205
	747	0.702578	0.3108	0.3186	0.0669854	0.26041	0.0766	0.0006	0.0064	-514.857	5.6002	7	65	235
	748	0.702818	0.304369	0.285095	0.081805	0.358962	0.0766	0.0006	0.0064	-526.764	5.69408	6	65	235
	749	0.657955	0.313052	0.346627	0.0802082	0.242192	0.0766	0.0006	0.0064	-796.103	7.88423	6	65	233
	750	0.703093	0.29365	0.457038	0.0704287	0.202766	0.0766	0.0006	0.0064	-249.648	3.44844	6	65	188
	751	0.614401	0.317787	0.402867	0.0837209	0.129337	0.0766	0.0006	0.0064	-368.112	4.20128	6	65	224
	752	0.667284	0.307603	0.348078	0.0738221	0.165203	0.0766	0.0006	0.0064	-371.657	4.45652	4	65	211
	753	0.630705	0.316195	0.371362	0.079987	0.269391	0.0766	0.0006	0.0064	-531.683	5.58174	6	65	231
	754	0.657098	0.304395	0.379357	0.0675865	0.361421	0.0766	0.0006	0.0064	-443.883	4.89048	5	65	230
	755	0.70205	0.310049	0.285902	0.079806	0.324686	0.0766	0.0006	0.0064	-578.225	5.66107	5	65	252
	756	0.723728	0.312049	0.378956	0.0882818	0.287228	0.0766	0.0006	0.0064	-568.662	5.78012	7	65	234
	757	0.756265	0.32293	0.401894	0.0840194	0.392404	0.0766	0.0006	0.0064	-680.9	6.60346	5	65	238
	758	0.717959	0.306632	0.291803	0.0674467	0.111896	0.0766	0.0006	0.0064	-452.155	5.38025	7	65	220
	759	0.64461	0.310534	0.319756	0.0700932	0.239048	0.0766	0.0006	0.0064	-612.703	6.46464	6	65	227
	760	0.732676	0.31136	0.279152	0.0741636	0.342459	0.0766	0.0006	0.0064	-379.944	4.56846	7	65	228
	761	0.776138	0.324002	0.35385	0.0819052	0.315953	0.0766	0.0006	0.0064	-453.766	4.91537	4	65	246
	762	0.695918	0.313668	0.328228	0.0705631	0.221678	0.0766	0.0006	0.0064	-644.314	6.76209	6	65	233
	763	0.648153	0.311381	0.27246	0.057383	0.415146	0.0766	0.0006	0.0064	-610.899	6.76966	7	65	219
	764	0.773249	0.306735	0.3625	0.0842589	0.323622	0.0766	0.0006	0.0064	-366.324	4.70876	6	65	201
	765	0.653411	0.310206	0.332791	0.075448	0.304152	0.0766	0.0006	0.0064	-365.105	4.13516	4	65	233
	766	0.698936	0.306212	0.325371	0.07598	0.326205	0.0766	0.0006	0.0064	-445.846	4.68038	5	65	250
	767	0.684691	0.327548	0.318301	0.0773846	0.330035	0.0766	0.0006	0.0064	-458.067	5.3331	7	65	218
	768	0.72773	0.315192	0.402399	0.08847	0.439866	0.0766	0.0006	0.0064	-607.262	6.62821	5	65	209
	769	0.69712	0.308868	0.322757	0.0756043	0.313159	0.0766	0.0006	0.0064	-416.524	4.97013	4	65	220
	770	0.801284	0.316819	0.405242	0.0695615	0.199984	0.0766	0.0006	0.0064	-586.111	6.2715	6	65	233
	771	0.681894	0.30604	0.378746	0.0792241	0.281762	0.0766	0.0006	0.0064	-427.02	5.06949	5	65	205
	772	0.698034	0.304669	0.288652	0.0688434	0.23633	0.0766	0.0006	0.0064	-384.33	4.51101	7	65	233
	773	0.696068	0.305083	0.421229	0.0835106	0.509478	0.0766	0.0006	0.0064	-536.594	5.78392	6	65	218
	774	0.661782	0.327657	0.409465	0.0921391	0.20118	0.0766	0.0006	0.0064	-605.695	6.24225	5	65	221
	775	0.606448	0.301374	0.313551	0.0715144	0.323861	0.0766	0.0006	0.0064	-784.265	8.19129	6	65	217
	776	0.712121	0.297732	0.311034	0.081596	0.436594	0.0766	0.0006	0.0064	-343.167	4.40719	6	65	206
	777	0.690709	0.291375	0.279525	0.0666478	0.394147	0.0766	0.0006	0.0064	-329.67	4.35114	6	65	201
	778	0.641102	0.297535	0.276381	0.0724677	0.439166	0.0766	0.0006	0.0064	-463.664	5.59964	6	65	209
	779	0.69398	0.311352	0.351732	0.072923	0.324078	0.0766	0.0006	0.0064	-656.503	6.55299	6	65	237
	780	0.636181	0.314644	0.403063	0.0686712	0.11667	0.0766	0.0006	0.0064	-574.258	6.26661	5	65	215
	781	0.720116	0.305007	0.41516	0.071796	0.269244	0.0766	0.0006	0.0064	-502.722	5.77627	5	65	210
	782	0.705236	0.304649	0.362048	0.0728958	0.218108	0.0766	0.0006	0.0064	-571.09	6.13967	5	65	223
	783	0.65878	0.311553	0.384793	0.0706215	0.21991	0.0766	0.0006	0.0064	-385.725	4.8242	6	65	207
	784	0.706578	0.311614	0.349739	0.0611599	0.330621	0.0766	0.0006	0.0064	-631.94	7.0327	8	65	216
	785	0.710454	0.309094	0.325811	0.0753275	0.298812	0.0766	0.0006	0.0064	-576.164	5.80095	5	65	243
	786	0.626898	0.300287	0.341765	0.0728648	0.252368	0.0766	0.0006	0.0064	-454.186	5.1783	5	65	218
	787	0.659618	0.317187	0.339906	0.0796682	0.136889	0.0766	0.0006	0.0064	-398.529	4.51569	5	65	231
	788	0.601989	0.282418	0.325588	0.059235	0.185108	0.0766	0.0006	0.0064	-382.522	4.23185	10	65	231
	789	0.711758	0.320311	0.332876	0.0774871	0.442425	0.0766	0.0006	0.0064	-603.36	6.29486	5	65	236
	790	0.717496	0.311238	0.377673	0.0739814	0.0707107	0.0766	0.0006	0.0064	-517.545	5.20532	5	65	248
	791	0.675885	0.312064	0.3934	0.0858028	0.360604	0.0766	0.0006	0.0064	-543.692	5.91631	7	65	221
	792	0.733297	0.320206	0.334162	0.0732254	0.281059	0.0766	0.0006	0.0064	-597.989	6.62367	6	65	220
	793	0.608191	0.303302	0.34392	0.0771894	0.10024	0.0766	0.0006	0.0064	-627.684	6.94052	7	65	211
	794	0.67919	0.299714	0.334249	0.0789502	0.370651	0.0766	0.0006	0.0064	-223.825	3.0074	7	65	216
	795	0.762407	0.319669	0.320829	0.0838259	0.337398	0.0766	0.0006	0.0064	-543.868	6.11941	4	65	224
	796	0.707726	0.311473	0.359832	0.0852241	0.457476	0.0766	0.0006	0.0064	-555.427	5.73409	6	65	237
	797	0.643046	0.327236	0.417795	0.0763431	0.247452	0.0766	0.0006	0.0064	-553.395	6.1653	5	65	212
	798	0.701385	0.301946	0.436825	0.0594655	0.2264	0.0766	0.0006	0.0064	-367.493	4.92963	7	65	191
	799	0.754926	0.311602	0.333582	0.0738034	0.361819	0.0766	0.0006	0.0064	-518.694	6.08486	6	65	206
	800	0.556037	0.288994	0.349179	0.0705092	0.273548	0.0766	0.0006	0.0064	-485.724	4.98826	6	65	233
	801	0.727391	0.317539	0.456407	0.0865204	0.382364	0.0766	0.0006	0.0064	-498.081	5.22326	6	65	236
	802	0.73032	0.301441	0.329352	0.0663296	0.43226	0.0766	0.0006	0.0064	-342.896	4.39119	7	65	214
	803	0.675048	0.325211	0.340951	0.0852617	0.336085	0.0766	0.0006	0.0064	-592.175	6.37064	5	65	220
	804	0.772343	0.303976	0.297733	0.0887524	0.334896	0.0766	0.0006	0.0064	-347.952	4.54008	6	65	205
	805	0.740349	0.315524	0.384025	0.0720768	0.499751	0.0766	0.0006	0.0064	-544.973	5.78951	6	65	223
	806	0.660664	0.304169	0.333471	0.0717886	0.215841	0.0766	0.0006	0.0064	-488.286	5.84961	5	65	212
	807	0.667679	0.313509	0.382252	0.0844705	0.335984	0.0766	0.0006	0.0064	-502.393	5.40758	6	65	221
	808	0.707124	0.323582	0.301262	0.0781713	0.443179	0.0766	0.0006	0.0064	-511.035	5.81268	5	65	218
	809	0.688154	0.32339	0.356932	0.0786226	0.341832	0.0766	0.0006	0.0064	-360.858	4.42881	5	65	216
	810	0.822507	0.320114	0.401861	0.0900857	0.345985	0.0766	0.0006	0.0064	-343.697	4.6892	5	65	184
	811	0.683586	0.31477	0.276574	0.0720306	0.323199	0.0766	0.0006	0.0064	-527.928	5.9759	6	65	227
	812	0.725217	0.300055	0.338705	0.0591027	0.318848	0.0766	0.0006	0.0064	-475.148	5.56001	9	65	213
	813	0.740495	0.305612	0.276679	0.0680128	0.2759	0.0766	0.0006	0.0064	-241.806	3.86139	7	65	189
	814	0.727812	0.295163	0.337701	0.0807559	0.370092	0.0766	0.0006	0.0064	-446.175	4.91364	7	65	229
	815	0.659977	0.314007	0.311631	0.0781685	0.278281	0.0766	0.0006	0.0064	-497.151	5.65326	5	65	220
	816	0.623995	0.296487	0.375146	0.0737617	0.143439	0.0766	0.0006	0.0064	-550.259	6.12149	6	65	216
	817	0.754301	0.320512	0.299499	0.0889833	0.271564	0.0766	0.0006	0.0064	-417.107	4.93656	5	65	221
	818	0.705191	0.306831	0.272901	0.0694405	0.190902	0.0766	0.0006	0.0064	-600.682	5.99528	6	65	251
	819	0.706015	0.318983	0.284753	0.0694958	0.258971	0.0766	0.0006	0.0064	-640.097	6.36874	6	65	249
	820	0.700113	0.302999	0.320517	0.0691473	-0.00467831	0.0766	0.0006	0.0064	-376.553	4.5145	6	65	225
	821	0.696365	0.299587	0.372413	0.0687965	0.354634	0.0766	0.0006	0.0064	-522.572	6.0084	6	65	212
	822	0.678322	0.307987	0.34055	0.07258	0.311031	0.0766	0.0006	0.0064	-470.049	5.37254	4	65	221
	823	0.722868	0.314004	0.321066	0.0923251	0.51108	0.0766	0.0006	0.0064	-541.815	6.00316	6	65	228
	824	0.627445	0.295722	0.382232	0.0684557	0.161322	0.0766	0.0006	0.0064	-312.097	3.84591	5	65	210
	825	0.759485	0.305941	0.268759	0.0647092	0.234722	0.0766	0.0006	0.0064	-439.614	5.33476	7	65	225
	826	0.739037	0.324442	0.326894	0.0864034	0.25341	0.0766	0.0006	0.0064	-541.952	5.74997	4	65	231
	827	0.706348	0.321257	0.326202	0.0822996	0.145147	0.0766	0.0006	0.0064	-393.983	4.60484	5	65	224
	828	0.655767	0.327449	0.402428	0.0816347	0.28202	0.0766	0.0006	0.0064	-599.321	6.60816	5	65	216
	829	0.771243	0.322191	0.412207	0.0833036	0.347845	0.0766	0.0006	0.0064	-460.173	5.20079	5	65	221
	830	0.669192	0.289593	0.326206	0.0702784	0.3538	0.0766	0.0006	0.0064	-537.893	6.28	6	65	202
	831	0.718739	0.303279	0.292988	0.0764644	0.169995	0.0766	0.0006	0.0064	-347.476	4.66476	5	65	201
	832	0.727272	0.308562	0.389008	0.0771895	0.338162	0.0766	0.0006	0.0064	-671.449	6.62516	6	65	238
	833	0.647253	0.318483	0.351433	0.0726993	0.372343	0.0766	0.0006	0.0064	-578.886	5.73434	5	65	239
	834	0.629591	0.321164	0.373755	0.0681804	0.344699	0.0766	0.0006	0.0064	-489.048	5.1632	6	65	234
	835	0.706004	0.302067	0.377488	0.0905095	0.260733	0.0766	0.0006	0.0064	-495.079	5.70413	6	65	206
	836	0.601501	0.314867	0.389286	0.0747766	0.04526	0.0766	0.0006	0.0064	-350.037	4.07954	5	65	219
	837	0.64972	0.304507	0.318193	0.0778084	0.226677	0.0766	0.0006	0.0064	-417.875	4.78398	6	65	222
	838	0.661624	0.301364	0.355046	0.0785532	0.386819	0.0766	0.0006	0.0064	-544.977	5.28491	6	65	248
	839	0.645826	0.323897	0.383223	0.0802246	0.456946	0.0766	0.0006	0.0064	-445.055	5.30233	5	65	205
	840	0.717418	0.31763	0.41214	0.0810652	0.526176	0.0766	0.0006	0.0064	-493.819	5.55448	5	65	207
	841	0.688414	0.311958	0.391182	0.0750477	0.261303	0.0766	0.0006	0.0064	-514.182	5.37387	4	65	226
	842	0.668102	0.3092	0.376037	0.0669763	0.306526	0.0766	0.0006	0.0064	-400.068	4.38715	8	65	240
	843	0.736755	0.321735	0.364889	0.0835944	0.449672	0.0766	0.0006	0.0064	-513.127	5.61943	4	65	227
	844	0.777429	0.315669	0.384311	0.0747505	0.213511	0.0766	0.0006	0.0064	-332.762	4.29833	6	65	207
	845	0.694337	0.30977	0.432321	0.0694343	0.361151	0.0766	0.0006	0.0064	-614.177	6.32579	6	65	228
	846	0.74068	0.310981	0.29842	0.070063	0.0367915	0.0766	0.0006	0.0064	-494.683	5.63141	7	65	222
	847	0.729614	0.312383	0.323817	0.0724241	0.129411	0.0766	0.0006	0.0064	-322.514	4.20415	6	65	214
	848	0.687616	0.297937	0.300032	0.064058	0.148292	0.0766	0.0006	0.0064	-405.052	5.331	6	65	193
	849	0.654212	0.299591	0.337816	0.0756928	0.314583	0.0766	0.0006	0.0064	-361.523	4.33948	7	65	226
	850	0.733508	0.322502	0.30828	0.073012	0.270751	0.0766	0.0006	0.0064	-510.431	5.72214	6	65	225
	851	0.68323	0.321515	0.384338	0.0849817	0.511369	0.0766	0.0006	0.0064	-662.237	6.51003	5	65	239
	852	0.648047	0.318885	0.349207	0.0950442	0.41223	0.0766	0.0006	0.0064	-294.597	3.79844	5	65	204
	853	0.702785	0.314785	0.359692	0.0797796	0.103611	0.0766	0.0006	0.0064	-533.032	5.80374	5	65	220
	854	0.728611	0.332016	0.395793	0.0757308	0.322433	0.0766	0.0006	0.0064	-619.672	6.18949	5	65	243
	855	0.69603	0.299813	0.307279	0.070425	0.25538	0.0766	0.0006	0.0064	-476.471	5.06	5	65	242
	856	0.719751	0.321797	0.321575	0.0803475	0.225273	0.0766	0.0006	0.0064	-390.375	5.02206	5	65	204
	857	0.730535	0.320446	0.323512	0.0804429	0.208164	0.0766	0.0006	0.0064	-532.328	5.97897	6	65	226
	858	0.70829	0.323875	0.384566	0.0715831	0.322646	0.0766	0.0006	0.0064	-624.677	6.67419	6	65	228
	859	0.65795	0.311325	0.338999	0.0694838	0.160601	0.0766	0.0006	0.0064	-740.151	6.9729	6	65	241
	860	0.758873	0.316467	0.307861	0.0721256	0.207724	0.0766	0.0006	0.0064	-576.716	6.20626	7	65	236
	861	0.690712	0.32706	0.362233	0.0826269	0.389926	0.0766	0.0006	0.0064	-424.853	5.02551	5	65	222
	862	0.774034	0.311932	0.396008	0.0864023	0.533977	0.0766	0.0006	0.0064	-675.167	6.52846	6	65	244
	863	0.63554	0.290736	0.303486	0.0771828	0.398724	0.0766	0.0006	0.0064	-351.982	4.11341	8	65	218
	864	0.724669	0.32029	0.350473	0.0911379	0.358338	0.0766	0.0006	0.0064	-249.389	3.43387	5	65	201
	865	0.695881	0.322396	0.347256	0.0822576	0.478064	0.0766	0.0006	0.0064	-571.448	5.73723	5	65	247
	866	0.670516	0.320279	0.336259	0.0771815	0.17052	0.0766	0.0006	0.0064	-581.555	6.12895	4	65	230
	867	0.689233	0.308552	0.245909	0.0762012	0.261344	0.0766	0.0006	0.0064	-497.244	5.77557	5	65	223
	868	0.63901	0.313065	0.396329	0.0900769	0.366811	0.0766	0.0006	0.0064	-707.031	7.06631	6	65	224
	869	0.695273	0.302542	0.339185	0.0728261	0.328488	0.0766	0.0006	0.0064	-644.041	6.0103	4	65	253
	870	0.800058	0.29862	0.307761	0.0743889	0.345485	0.0766	0.0006	0.0064	-422.488	5.34896	5	65	208
	871	0.668949	0.304135	0.377277	0.062961	0.393666	0.0766	0.0006	0.0064	-387.028	4.3768	7	65	234
	872	0.610089	0.305612	0.368395	0.0682815	0.133583	0.0766	0.0006	0.0064	-535.046	5.8081	6	65	223
	873	0.68777	0.320935	0.357654	0.0641642	0.142601	0.0766	0.0006	0.0064	-470.054	5.10205	6	65	234
	874	0.646295	0.295816	0.318255	0.0720037	0.210837	0.0766	0.0006	0.0064	-509.28	5.40655	6	65	232
	875	0.795129	0.305601	0.387569	0.0720721	0.201147	0.0766	0.0006	0.0064	-452.248	5.57318	6	65	205
	876	0.634397	0.31381	0.330089	0.0788751	0.426856	0.0766	0.0006	0.0064	-455.646	5.27021	6	65	211
	877	0.680705	0.303071	0.312645	0.0787653	0.335364	0.0766	0.0006	0.0064	-424.533	4.80733	6	65	220
	878	0.697941	0.308641	0.347289	0.0802543	0.123598	0.0766	0.0006	0.0064	-639.268	6.78911	6	65	222
	879	0.700082	0.30269	0.313772	0.0622806	0.527069	0.0766	0.0006	0.0064	-601.694	6.58424	8	65	225
	880	0.664508	0.299447	0.334224	0.0634956	0.0549588	0.0766	0.0006	0.0064	-516.416	6.09884	6	65	210
	881	0.651721	0.318722	0.369046	0.0887434	0.493039	0.0766	0.0006	0.0064	-519.2	5.40085	6	65	238
	882	0.73696	0.315323	0.339589	0.0823269	0.317335	0.0766	0.0006	0.0064	-259.999	4.22788	5	65	172
	883	0.722622	0.29509	0.327939	0.0609668	0.134229	0.0766	0.0006	0.0064	-450.234	5.30454	9	65	215
	884	0.699045	0.317973	0.359113	0.0743819	0.396045	0.0766	0.0006	0.0064	-434.446	4.99917	5	65	222
	885	0.723698	0.307337	0.394405	0.0615765	0.109215	0.0766	0.0006	0.0064	-537.434	5.47878	7	65	241
	886	0.754424	0.32269	0.373227	0.088457	0.287536	0.0766	0.0006	0.0064	-329.188	4.04608	5	65	219
	887	0.634921	0.295761	0.354149	0.0801874	0.26652	0.0766	0.0006	0.0064	-505.446	5.57331	6	65	215
	888	0.735147	0.3074	0.393908	0.0610607	0.285413	0.0766	0.0006	0.0064	-456.177	5.27252	8	65	219
	889	0.700015	0.297272	0.354646	0.0795159	0.496694	0.0766	0.0006	0.0064	-394.788	4.34825	7	65	233
	890	0.742806	0.29724	0.339971	0.0884859	0.399804	0.0766	0.0006	0.0064	-504.733	5.47611	7	65	226
	891	0.722104	0.320928	0.328771	0.0774606	0.323432	0.0766	0.0006	0.0064	-832.096	8.11453	5	65	240
	892	0.701955	0.324882	0.395247	0.0846786	0.486447	0.0766	0.0006	0.0064	-443.492	5.61322	5	65	196
	893	0.719345	0.327571	0.359481	0.0828239	0.327873	0.0766	0.0006	0.0064	-559.718	6.44951	4	65	212
	894	0.736299	0.311956	0.283074	0.0692608	0.216184	0.0766	0.0006	0.0064	-308.231	4.11484	6	65	215
	895	0.618625	0.312274	0.403681	0.0842031	0.396756	0.0766	0.0006	0.0064	-313.073	3.91426	5	65	195
	896	0.770266	0.313586	0.379092	0.068828	0.207864	0.0766	0.0006	0.0064	-380.029	4.81233	6	65	213
	897	0.77637	0.310184	0.344228	0.073721	0.282799	0.0766	0.0006	0.0064	-539.898	5.83077	5	65	233
	898	0.703144	0.327304	0.439541	0.0843836	0.466271	0.0766	0.0006	0.0064	-500.528	5.7393	5	65	202
	899	0.675638	0.308262	0.323343	0.0772791	0.218283	0.0766	0.0006	0.0064	-481.977	5.39423	5	65	224
	900	0.713083	0.309259	0.346388	0.0705972	0.407149	0.0766	0.0006	0.0064	-490.293	5.5292	6	65	224
	901	0.757522	0.308464	0.313194	0.0761879	0.304909	0.0766	0.0006	0.0064	-442.975	5.4978	5	65	206
	902	0.670737	0.302758	0.33429	0.0769728	0.16567	0.0766	0.0006	0.0064	-267.32	3.3945	6	65	221
	903	0.610941	0.309686	0.314406	0.0632629	0.312802	0.0766	0.0006	0.0064	-461.265	5.24866	6	65	217
	904	0.728782	0.297667	0.293043	0.0727591	0.463489	0.0766	0.0006	0.0064	-458.473	5.27649	5	65	224
	905	0.759734	0.310051	0.323233	0.081401	0.45967	0.0766	0.0006	0.0064	-442.658	4.86827	5	65	238
	906	0.645564	0.315691	0.319755	0.0795837	0.371001	0.0766	0.0006	0.0064	-568.223	6.16254	4	65	218
	907	0.616463	0.301443	0.390942	0.0692013	0.337854	0.0766	0.0006	0.0064	-429.602	4.55658	5	65	223
	908	0.780183	0.341951	0.456351	0.0829522	0.382937	0.0766	0.0006	0.0064	-588.217	5.80078	5	65	250
	909	0.750369	0.32555	0.402376	0.0745393	0.25621	0.0766	0.0006	0.0064	-612.64	6.36344	6	65	237
	910	0.7638	0.301397	0.283987	0.0809991	0.344113	0.0766	0.0006	0.0064	-314.066	4.20118	6	65	211
	911	0.72862	0.311681	0.315229	0.0675286	0.305525	0.0766	0.0006	0.0064	-576.219	5.65637	6	65	261
	912	0.749606	0.306048	0.321501	0.0625794	0.327006	0.0766	0.0006	0.0064	-309.264	4.22566	7	65	217
	913	0.696556	0.287197	0.384345	0.0703998	0.197671	0.0766	0.0006	0.0064	-312.183	3.82294	6	65	219
	914	0.667693	0.315799	0.319358	0.0734887	0.278851	0.0766	0.0006	0.0064	-500.941	6.03601	6	65	206
	915	0.747223	0.323848	0.324533	0.0834359	0.382295	0.0766	0.0006	0.0064	-520.664	5.53643	5	65	238
	916	0.769278	0.309283	0.307339	0.0792113	0.369298	0.0766	0.0006	0.0064	-431.798	4.77728	4	65	241
	917	0.699858	0.309818	0.362883	0.0780019	0.494806	0.0766	0.0006	0.0064	-418.908	4.52445	6	65	238
	918	0.679043	0.299131	0.346153	0.073277	0.415139	0.0766	0.0006	0.0064	-628.522	6.57573	6	65	217
	919	0.701707	0.295697	0.346223	0.0687306	0.283361	0.0766	0.0006	0.0064	-510.067	5.40461	5	65	233
	920	0.615449	0.305094	0.401981	0.0752781	0.347128	0.0766	0.0006	0.0064	-501.707	5.44662	6	65	219
	921	0.726155	0.304442	0.396369	0.0839075	0.499381	0.0766	0.0006	0.0064	-322.049	4.08238	7	65	209
	922	0.67497	0.317904	0.439702	0.0789614	0.339728	0.0766	0.0006	0.0064	-290.656	3.78704	4	65	203
	923	0.660252	0.306576	0.336371	0.074897	0.316895	0.0766	0.0006	0.0064	-425.934	4.96423	5	65	217
	924	0.732428	0.333764	0.355126	0.092819	0.402284	0.0766	0.0006	0.0064	-566.976	6.35638	6	65	214
	925	0.698657	0.317941	0.346435	0.0741114	0.132278	0.0766	0.0006	0.0064	-470.198	5.50704	5	65	218
	926	0.637634	0.299464	0.409692	0.0615726	0.4415	0.0766	0.0006	0.0064	-531.331	5.29532	6	65	244
	927	0.689253	0.310244	0.346286	0.0679167	0.479561	0.0766	0.0006	0.0064	-526.847	5.66009	7	65	238
	928	0.71907	0.32805	0.43675	0.0755554	0.0725734	0.0766	0.0006	0.0064	-570.15	5.78772	6	65	241
	929	0.706962	0.316564	0.326989	0.070013	0.196877	0.0766	0.0006	0.0064	-455.498	5.18264	7	65	225
	930	0.676139	0.303028	0.344315	0.0753049	0.175921	0.0766	0.0006	0.0064	-483.531	5.71205	6	65	205
	931	0.746433	0.320661	0.325564	0.0883827	0.474257	0.0766	0.0006	0.0064	-283.8	4.09863	6	65	193
	932	0.731706	0.322363	0.355652	0.0822978	0.428499	0.0766	0.0006	0.0064	-481.092	5.03749	4	65	246
	933	0.699658	0.297977	0.374336	0.0782734	0.228135	0.0766	0.0006	0.0064	-431.933	5.26939	7	65	202
	934	0.67225	0.299882	0.410005	0.0714088	0.320748	0.0766	0.0006	0.0064	-428.683	4.93248	5	65	212
	935	0.793064	0.331073	0.277696	0.0851718	0.432267	0.0766	0.0006	0.0064	-392.546	4.89422	5	65	232
	936	0.659705	0.296982	0.340868	0.0847121	0.37067	0.0766	0.0006	0.0064	-439.233	4.91397	7	65	216
	937	0.694732	0.312354	0.34807	0.0794872	0.389131	0.0766	0.0006	0.0064	-613.157	5.93666	5	65	248
	938	0.70594	0.317596	0.296458	0.0761943	0.456715	0.0766	0.0006	0.0064	-442.565	5.20329	5	65	227
	939	0.644322	0.306092	0.393095	0.0752682	0.285136	0.0766	0.0006	0.0064	-575.366	5.66343	5	65	232
	940	0.771914	0.323428	0.299395	0.0650996	0.496411	0.0766	0.0006	0.0064	-497.307	5.55477	6	65	233
	941	0.7061	0.302257	0.327443	0.0595379	0.23981	0.0766	0.0006	0.0064	-379.572	4.51356	7	65	219
	942	0.680141	0.321435	0.359752	0.0832276	0.384192	0.0766	0.0006	0.0064	-558.088	5.58435	6	65	244
	943	0.697114	0.310233	0.305187	0.078989	0.343326	0.0766	0.0006	0.0064	-387.113	4.61173	5	65	230
	944	0.692785	0.302512	0.312159	0.0670028	0.250575	0.0766	0.0006	0.0064	-405.679	4.68931	6	65	234
	945	0.620684	0.314338	0.324664	0.0687664	0.259819	0.0766	0.0006	0.0064	-603.744	6.1504	6	65	232
	946	0.769726	0.293816	0.373706	0.0635803	0.159966	0.0766	0.0006	0.0064	-528.79	5.97853	5	65	223
	947	0.755071	0.314763	0.312379	0.0785198	0.316659	0.0766	0.0006	0.0064	-385.052	4.55	4	65	237
	948	0.686369	0.329465	0.4237	0.0810154	0.226798	0.0766	0.0006	0.0064	-508.292	5.59708	6	65	229
	949	0.696603	0.316165	0.436839	0.0726703	0.160246	0.0766	0.0006	0.0064	-336.019	4.11822	6	65	213
	950	0.694681	0.308745	0.317298	0.0818347	0.363448	0.0766	0.0006	0.0064	-335.701	3.95781	6	65	229
	951	0.705729	0.306671	0.272998	0.063083	0.253449	0.0766	0.0006	0.0064	-413.793	5.07574	7	65	227
	952	0.757185	0.30185	0.354656	0.074417	0.338574	0.0766	0.0006	0.0064	-472.238	5.00411	4	65	234
	953	0.625647	0.311315	0.307499	0.0808869	0.275561	0.0766	0.0006	0.0064	-556.843	5.88542	6	65	225
	954	0.748748	0.307889	0.400135	0.0697047	0.236302	0.0766	0.0006	0.0064	-498.658	5.42956	6	65	227
	955	0.60452	0.284789	0.387444	0.0675676	0.333802	0.0766	0.0006	0.0064	-361.731	4.09155	6	65	217
	956	0.605595	0.296806	0.259508	0.0711009	0.229508	0.0766	0.0006	0.0064	-432.899	5.44595	6	65	199
	957	0.666091	0.316476	0.317449	0.0775767	0.25539	0.0766	0.0006	0.0064	-445.461	5.0171	4	65	222
	958	0.69608	0.303404	0.30852	0.0707653	0.325943	0.0766	0.0006	0.0064	-379.669	4.53521	5	65	221
	959	0.695115	0.316254	0.326496	0.0699527	0.299491	0.0766	0.0006	0.0064	-427.129	5.41542	7	65	206
	960	0.77202	0.314439	0.337336	0.0857319	0.263981	0.0766	0.0006	0.0064	-371.988	4.8702	5	65	203
	961	0.701373	0.312721	0.35494	0.0704418	0.198608	0.0766	0.0006	0.0064	-633.021	6.51263	6	65	232
	962	0.699554	0.302331	0.306764	0.08135	0.314542	0.0766	0.0006	0.0064	-512.385	5.68009	6	65	222
	963	0.621928	0.289326	0.379469	0.0753107	0.495286	0.0766	0.0006	0.0064	-409.341	5.00132	7	65	199
	964	0.724749	0.310737	0.407839	0.0745595	0.293514	0.0766	0.0006	0.0064	-352.989	4.22097	5	65	219
	965	0.681742	0.303023	0.289042	0.0719999	0.32845	0.0766	0.0006	0.0064	-500.946	5.34627	4	65	235
	966	0.74314	0.318375	0.275586	0.0883343	0.523081	0.0766	0.0006	0.0064	-267.917	3.99433	5	65	195
	967	0.694122	0.324639	0.327986	0.0807308	0.372671	0.0766	0.0006	0.0064	-606.238	6.24081	5	65	233
	968	0.712825	0.325904	0.332627	0.0822776	0.155334	0.0766	0.0006	0.0064	-538.503	5.90071	4	65	224
	969	0.668009	0.300179	0.350558	0.0742759	0.514506	0.0766	0.0006	0.0064	-420.983	5.12555	6	65	210
	970	0.760419	0.334659	0.461979	0.0807713	0.186171	0.0766	0.0006	0.0064	-344.275	4.29685	6	65	213
	971	0.755975	0.314184	0.371118	0.0664669	0.338764	0.0766	0.0006	0.0064	-426.604	5.16651	7	65	213
	972	0.768536	0.303718	0.360925	0.0753691	0.317044	0.0766	0.0006	0.0064	-486.496	4.83462	4	65	256
	973	0.633918	0.30086	0.357448	0.0640228	0.299855	0.0766	0.0006	0.0064	-438.91	4.72298	5	65	242
	974	0.671987	0.302237	0.373637	0.0758468	0.185803	0.0766	0.0006	0.0064	-510.779	5.10181	5	65	239
	975	0.803852	0.31614	0.347521	0.0713953	0.27756	0.0766	0.0006	0.0064	-452.884	5.33929	5	65	216
	976	0.670919	0.296563	0.380533	0.0662332	0.344162	0.0766	0.0006	0.0064	-381.758	4.57123	5	65	216
	977	0.697455	0.304152	0.37017	0.0711783	0.086482	0.0766	0.0006	0.0064	-408.661	4.85289	5	65	214
	978	0.753038	0.309163	0.382101	0.0808602	0.464037	0.0766	0.0006	0.0064	-540.373	5.76446	6	65	224
	979	0.738395	0.323281	0.292467	0.0644376	0.231372	0.0766	0.0006	0.0064	-422.19	5.2785	6	65	219
	980	0.730556	0.324384	0.28525	0.0771191	0.365777	0.0766	0.0006	0.0064	-767.498	7.47789	6	65	249
	981	0.753792	0.304488	0.348771	0.0721837	0.234013	0.0766	0.0006	0.0064	-199.6	3.46225	5	65	180
	982	0.694522	0.306552	0.40001	0.0753642	0.351357	0.0766	0.0006	0.0064	-342.452	4.11569	5	65	212
	983	0.666006	0.313911	0.369077	0.0864733	0.392628	0.0766	0.0006	0.0064	-509.274	5.17518	5	65	242
	984	0.612724	0.288458	0.412421	0.0768659	0.505762	0.0766	0.0006	0.0064	-450.526	4.84605	6	65	220
	985	0.649846	0.312823	0.303106	0.0792372	0.179157	0.0766	0.0006	0.0064	-394.283	5.0724	5	65	199
	986	0.720557	0.299774	0.340344	0.0798908	0.250473	0.0766	0.0006	0.0064	-485.44	5.75385	7	65	206
	987	0.689157	0.315294	0.361064	0.0892749	0.308297	0.0766	0.0006	0.0064	-458.468	5.15526	7	65	219
	988	0.683832	0.297496	0.332732	0.0710042	0.212272	0.0766	0.0006	0.0064	-373.557	4.55566	5	65	211
	989	0.671703	0.309356	0.372083	0.0705515	0.299602	0.0766	0.0006	0.0064	-614.757	5.72274	6	65	266
	990	0.722229	0.312548	0.386746	0.0958234	0.439478	0.0766	0.0006	0.0064	-518.22	5.72405	6	65	212
	991	0.76151	0.304199	0.308954	0.0666033	0.134923	0.0766	0.0006	0.0064	-319.863	4.32122	7	65	213
	992	0.63826	0.309799	0.378547	0.0781317	0.241443	0.0766	0.0006	0.0064	-370.231	4.61032	5	65	201
	993	0.734658	0.302027	0.35857	0.0632475	0.302677	0.0766	0.0006	0.0064	-467.891	5.33243	6	65	228
	994	0.707685	0.316568	0.24785	0.085986	0.257615	0.0766	0.0006	0.0064	-389.812	4.79588	5	65	216
	995	0.746204	0.318561	0.363877	0.0736013	0.225909	0.0766	0.0006	0.0064	-461.35	5.1567	5	65	227
	996	0.740703	0.322572	0.269798	0.0824596	0.538737	0.0766	0.0006	0.0064	-447.507	5.07695	6	65	229
	997	0.679594	0.307742	0.308875	0.0648416	0.218079	0.0766	0.0006	0.0064	-461.492	5.75981	7	65	199
	998	0.667854	0.295888	0.377941	0.0757411	0.448007	0.0766	0.0006	0.0064	-355.655	4.32782	6	65	208
	999	0.702898	0.304494	0.315918	0.066442	0.414976	0.0766	0.0006	0.0064	-365.438	4.60004	6	65	213
	1000	0.672284	0.297157	0.357821	0.0668911	0.241875	0.0766	0.0006	0.0064	-464.953	4.95123	6	65	232
