# Supplementary material for: Pharmacokinetic modeling of gentamicin in treatment of infective endocarditis: Model development and validation of existing models
Source: PLoS One. 2017 May 5;12(5):e0177324. doi: 10.1371/journal.pone.0177324 (PMC5419648; doi:10.1371/journal.pone.0177324)
Supplement: S3 Data — (XLS) [file pone.0177324.s003.xls]

## Sheet: Table 4 - compilation
	ICU model	Standard model	Endocarditis model
AIC	112	108	99
ΣWSS/df	3.62	3.17	3.29
	ICU model	Standard model	Endocarditis model
MDPE (bias)
median	-0.0133315	-0.00898862	-0.0176521
lower CI, formula	-0.0566558	-0.0468275	-0.0502029
upper CI, formula	-0.00359756	0.00155469	0.00146327
lower CI, bootstrap	-0.0534477	-0.0435659	-0.0480804
upper CI, bootstrap	-0.00450536	0.00143128	0.00109064
MDAPE (precision)
median	0.0436708	0.0482338	0.0467844
lower CI, formula	0.0326145	0.0177764	0.0296077
upper CI, formula	0.0900462	0.0849605	0.090344
lower CI, bootstrap	0.0332046	0.0182774	0.0305338
upper CI, bootstrap	0.0897249	0.0831971	0.0900937

## Sheet: ICU Model
	Patient	Sample	Time	Measured concentration	Calculated concetration	Calculated - Measured	Calculated - Measured (ABS)	Difference^2	Relative difference	Relative difference (ABS)
0	1	1	23	1.6	1.58613	-0.013873	0.013873	0.00019246	-0.00867063	0.00867063
0	2	1	0	0.5	0	-0.5	0.5	0.25	-1	1				Starting values	Population data	äLL	=	-27.848	AIC	=	111.696
0	2	2	25.5	12.6	11.4802	-1.11981	1.11981	1.25397	-0.0888738	0.0888738					CLm	fr	V1
0	2	3	193.5	13.7	14.3503	0.65028	0.65028	0.422864	0.0474657	0.0474657				pop.	0.2765	0.8993	0.3347
0	3	1	191.917	1.1	1.10179	0.001791	0.001791	3.20768e-06	0.00162818	0.00162818				ñ	0.1382	0.4167	0.1043
0	3	2	194.25	13.1	12.5447	-0.55533	0.55533	0.308391	-0.0423916	0.0423916
0	4	1	21.7	1.4	1.39706	-0.002941	0.002941	8.64948e-06	-0.00210071	0.00210071				na	cycle	1	äLL	=	-27.848	AIC	=	111.696	äWSS/df	=	3.6155
0	5	1	71.9167	0.1	0.0718317	-0.0281683	0.0281683	0.000793451	-0.281683	0.281683					CLm	fr	V1
0	5	2	73	8.4	8.34196	-0.058044	0.058044	0.00336911	-0.00691	0.00691				pop.	0.2765	0.8993	0.3347
0	6	1	119.5	0.39	0.37247	-0.0175305	0.0175305	0.000307318	-0.04495	0.04495				ñ	0.1382	0.4167	0.1043
0	6	2	121.083	10.9	10.4943	-0.4057	0.4057	0.164592	-0.0372202	0.0372202
0	7	1	71.4167	2.6	2.34759	-0.252413	0.252413	0.0637123	-0.0970819	0.0970819				pop.	0.5661	0.3465
0	7	2	127.25	1.5	1.68108	0.181079	0.181079	0.0327896	0.120719	0.120719				ñ	0.2207	0.1188
0	8	1	28.2667	4.8	4.79459	-0.005414	0.005414	2.93114e-05	-0.00112792	0.00112792
0	9	1	47.9167	0.15	0.122297	-0.027703	0.027703	0.000767456	-0.184687	0.184687				cv	0.5	0.39	0.343
0	10	1	33	1.5	1.48499	-0.015013	0.015013	0.00022539	-0.0100087	0.0100087				rse
0	11	1	23.75	3.1	3.06405	-0.035947	0.035947	0.00129219	-0.0115958	0.0115958
0	11	2	25.25	9.4	9.69743	0.29743	0.29743	0.0884646	0.0316415	0.0316415				mean	0.5661	0.3465
0	12	1	71.75	1	0.886532	-0.113468	0.113468	0.012875	-0.113468	0.113468				sd	0.192	0.0889
0	12	2	311.75	1.1	1.08343	-0.016574	0.016574	0.000274697	-0.0150673	0.0150673
0	12	3	353.633	1.6	1.71724	0.117243	0.117243	0.0137459	0.0732769	0.0732769				median	0.5934	0.3419
0	13	1	23.5	0.5	0.481957	-0.0180425	0.0180425	0.000325532	-0.036085	0.036085				df(mean)	0.21	0.0825
0	13	2	25	16.8	16.6334	-0.16657	0.16657	0.0277456	-0.00991488	0.00991488				df50	0.2498	0.0774
0	13	3	48	0.6	0.456167	-0.143833	0.143833	0.0206879	-0.239721	0.239721				df95	0.1703	0.0877
0	13	4	49.2	15.5	16.13	0.62998	0.62998	0.396875	0.0406439	0.0406439
0	13	5	167.5	0.6	0.493533	-0.106467	0.106467	0.0113352	-0.177444	0.177444
0	13	6	221.5	0.25	0.493368	0.243368	0.243368	0.059228	0.973472	0.973472
0	13	7	223	18.3	16.6425	-1.65754	1.65754	2.74744	-0.090576	0.090576
0	14	1	35.75	1.1	1.03186	-0.06814	0.06814	0.00464306	-0.0619455	0.0619455
0	14	2	107.75	1.3	1.3452	0.045198	0.045198	0.00204286	0.0347677	0.0347677
					Mean	-0.105405	0.24983	0.1963	-0.0412636	0.129505
					Median prediction error	-0.0228728
					median absolute PE		0.109967
								0.1963
					RMSE			0.443057							ICU model	Standard model	Endocarditis model
					Mean relative difference				-0.0412636					AIC	112		99
					Median prediction error				-0.0133315					ΣWSS/df	3.62		3.29
					median absolute PE					0.0436708
														MDPE (bias)	-0.0133315		-0.0176521
					n	30	30	30	30	30				MDAPE (precision)	0.0436708		0.0467844
					SD	0.437693	0.372158	0.54152	0.273828	0.243707
					SE	0.0799115	0.0679465	0.0988676	0.0499939	0.0444947
					t	2.04523	2.04523	2.04523	2.04523	2.04523
					lower CI	-0.268842	0.110864	-0.00590706	-0.143513	0.0385028
					upper CI	0.0580323	0.388796	0.398507	0.0609854	0.220506
					order lower CI	9.63232	9.63232	9.63232	9.63232	9.63232
					order upper CI	20.3677	20.3677	20.3677	20.3677	20.3677
					lower CI	-0.0945378	0.0305893	0.000948678	-0.0566558	0.0326145
					upper CI	-0.00804679	0.223981	0.0509993	-0.00359756	0.0900462

## Sheet: Standard Model
	Patiënt	Monster	Tijd	Gemeten concentratie	Berekende concentratie	Berekend - gemeten	Berekend - gemeten (ABS)	Verschil^2	Relatief verschil	Relatief verschil (ABS)
0	1	1	23	1.6	1.59447	-0.005532	0.005532	3.0603e-05	-0.0034575	0.0034575
0	2	1	0	0.5	0	-0.5	0.5	0.25	-1	1
0	2	2	25.5	12.6	11.6244	-0.97564	0.97564	0.951873	-0.0774317	0.0774317			Starting values	Population data	äLL	=	-25.878	AIC	=	107.756
0	2	3	193.5	13.7	14.5309	0.83087	0.83087	0.690345	0.0606474	0.0606474				CLm	fr	V1
0	3	1	191.917	1.1	1.10193	0.001934	0.001934	3.74036e-06	0.00175818	0.00175818			pop.	0.2254	0.7272	0.2729
0	3	2	194.25	13.1	12.878	-0.22205	0.22205	0.0493062	-0.0169504	0.0169504			ñ	0.1127	0.4709	0.0822
0	4	1	21.7	1.4	1.39945	-0.000552	0.000552	3.04704e-07	-0.000394286	0.000394286
0	5	1	71.9167	0.1	0.0870395	-0.0129605	0.0129605	0.000167974	-0.129605	0.129605			na	cycle	1	äLL	=	-25.878	AIC	=	107.756	äWSS/df	=	3.1748
0	5	2	73	8.4	8.45936	0.059363	0.059363	0.00352397	0.00706702	0.00706702				CLm	fr	V1
0	6	1	119.5	0.39	0.382354	-0.0076457	0.0076457	5.84567e-05	-0.0196044	0.0196044			pop.	0.2254	0.7272	0.2729
0	6	2	121.083	10.9	10.7915	-0.10846	0.10846	0.0117636	-0.00995046	0.00995046			ñ	0.1127	0.4709	0.0822
0	7	1	71.4167	2.6	2.37027	-0.229726	0.229726	0.052774	-0.0883562	0.0883562
0	7	2	127.25	1.5	1.67803	0.178031	0.178031	0.031695	0.118687	0.118687			pop.	0.5269	0.299
0	8	1	28.2667	4.8	4.8053	0.005301	0.005301	2.81006e-05	0.00110438	0.00110438			ñ	0.2315	0.0996
0	9	1	47.9167	0.15	0.13682	-0.0131802	0.0131802	0.000173718	-0.087868	0.087868
0	10	1	33	1.5	1.49429	-0.005708	0.005708	3.25813e-05	-0.00380533	0.00380533			cv	0.5	0.439	0.333
0	11	1	23.75	3.1	3.07512	-0.024883	0.024883	0.000619164	-0.00802677	0.00802677			rse
0	11	2	25.25	9.4	9.81606	0.416064	0.416064	0.173109	0.0442621	0.0442621
0	12	1	71.75	1	0.867159	-0.132841	0.132841	0.0176466	-0.132841	0.132841			mean	0.5269	0.299
0	12	2	311.75	1.1	1.07032	-0.029675	0.029675	0.000880606	-0.0269773	0.0269773			sd	0.1991	0.0728
0	12	3	353.633	1.6	1.74503	0.145032	0.145032	0.0210343	0.090645	0.090645
0	13	1	23.5	0.5	0.482537	-0.0174632	0.0174632	0.000304963	-0.0349264	0.0349264			median	0.6	0.2875
0	13	2	25	16.8	16.8541	0.05406	0.05406	0.00292248	0.00321786	0.00321786			df(mean)	0.2415	0.0444
0	13	3	48	0.6	0.456455	-0.143545	0.143545	0.0206052	-0.239242	0.239242			df50	0.295	0.0219
0	13	4	49.2	15.5	16.3419	0.84192	0.84192	0.708829	0.0543174	0.0543174			df95	0.188	0.067
0	13	5	167.5	0.6	0.493972	-0.106028	0.106028	0.0112419	-0.176713	0.176713
0	13	6	221.5	0.25	0.493811	0.243811	0.243811	0.0594437	0.975243	0.975243
0	13	7	223	18.3	16.863	-1.43703	1.43703	2.06506	-0.0785262	0.0785262
0	14	1	35.75	1.1	1.04257	-0.057426	0.057426	0.00329775	-0.0522055	0.0522055
0	14	2	107.75	1.3	1.34357	0.043572	0.043572	0.00189852	0.0335169	0.0335169
					Mean	-0.0403462	0.228343	0.170956	-0.0265471	0.119245
					Median prediction error	-0.0103031
					median absolute PE		0.0826954								ICU model	Standard model	Endocarditis model
								0.170956						AIC	112	108	99
					RMSE			0.413468						ΣWSS/df	3.62	3.17	3.29
					Mean relative difference				-0.0265471
					Median prediction error				-0.00898862					MDPE (bias)	-0.0133315	-0.00898862	-0.0176521
					median absolute PE					0.0482338				MDAPE (precision)	0.0436708	0.0482338	0.0467844
					n	30	30	30	30	30
					SD	0.418529	0.350588	0.430575	0.27026	0.243022
					SE	0.0764126	0.0640083	0.0786119	0.0493424	0.0443695
					t	2.04523	2.04523	2.04523	2.04523	2.04523
					lower CI	-0.196628	0.0974318	0.010176	-0.127464	0.028499
					upper CI	0.115935	0.359255	0.331735	0.0743695	0.209991
					order lower CI	9.63232	9.63232	9.63232	9.63232	9.63232
					order upper CI	20.3677	20.3677	20.3677	20.3677	20.3677
					lower CI	-0.0487887	0.0263745	0.000700535	-0.0468275	0.0177764
					upper CI	0.00425305	0.16776	0.028377	0.00155469	0.0849605

## Sheet: Endocarditis Model
	Patient	Sample	Time	Measured concentration	Calculated concetration	Calculated - Measured	Calculated - Measured (ABS)	Difference^2	Relative difference	Relative difference (ABS)
0	1	1	23	1.6	1.59148	-0.008519	0.008519	7.25734e-05	-0.00532438	0.00532438			Starting values	Population data	äLL	=	-21.372	AIC	=	98.744
0	2	1	0	0.5	0	-0.5	0.5	0.25	-1	1				CLm	fr	V1
0	2	2	25.5	12.6	11.4732	-1.12683	1.12683	1.26975	-0.089431	0.089431			pop.	0.2765	0.6977	0.3115
0	2	3	193.5	13.7	14.343	0.64297	0.64297	0.41341	0.0469321	0.0469321			ñ	0.1382	0.3578	0.0764
0	3	1	191.917	1.1	1.10504	0.005038	0.005038	2.53814e-05	0.00458	0.00458
0	3	2	194.25	13.1	12.5438	-0.5562	0.5562	0.309358	-0.042458	0.042458			na	cycle	1	äLL	=	-21.372	AIC	=	98.744	äWSS/df	=	3.2918
0	4	1	21.7	1.4	1.40014	0.000145	0.000145	2.1025e-08	0.000103571	0.000103571				CLm	fr	V1
0	5	1	71.9167	0.1	0.0872565	-0.0127435	0.0127435	0.000162397	-0.127435	0.127435			pop.	0.2765	0.6977	0.3115
0	5	2	73	8.4	8.41758	0.017584	0.017584	0.000309197	0.00209333	0.00209333			ñ	0.1382	0.3578	0.0764
0	6	1	119.5	0.39	0.380089	-0.0099113	0.0099113	9.82339e-05	-0.0254136	0.0254136
0	6	2	121.083	10.9	10.5939	-0.30608	0.30608	0.093685	-0.0280807	0.0280807			pop.	0.5271	0.3212
0	7	1	71.4167	2.6	2.36403	-0.235967	0.235967	0.0556804	-0.0907565	0.0907565			ñ	0.2074	0.0899
0	7	2	127.25	1.5	1.67698	0.176979	0.176979	0.0313216	0.117986	0.117986
0	8	1	28.2667	4.8	4.80997	0.009973	0.009973	9.94607e-05	0.00207771	0.00207771			cv	0.5	0.394	0.28
0	9	1	47.9167	0.15	0.133115	-0.0168845	0.0168845	0.000285086	-0.112563	0.112563			rse
0	10	1	33	1.5	1.4909	-0.009101	0.009101	8.28282e-05	-0.00606733	0.00606733
0	11	1	23.75	3.1	3.06934	-0.030661	0.030661	0.000940097	-0.00989065	0.00989065			mean	0.5271	0.3212
0	11	2	25.25	9.4	9.87012	0.470115	0.470115	0.221008	0.0500122	0.0500122			sd	0.1825	0.0665
0	12	1	71.75	1	0.862205	-0.137795	0.137795	0.0189875	-0.137795	0.137795
0	12	2	311.75	1.1	1.06294	-0.037061	0.037061	0.00137352	-0.0336918	0.0336918			median	0.5637	0.318
0	12	3	353.633	1.6	1.75604	0.156041	0.156041	0.0243488	0.0975256	0.0975256			df(mean)	0.2111	0.0548
0	13	1	23.5	0.5	0.482841	-0.0171585	0.0171585	0.000294414	-0.034317	0.034317			df50	0.262	0.0474
0	13	2	25	16.8	16.7299	-0.0701	0.0701	0.00491401	-0.00417262	0.00417262			df95	0.1602	0.0622
0	13	3	48	0.6	0.456918	-0.143082	0.143082	0.0204725	-0.238471	0.238471
0	13	4	49.2	15.5	16.2229	0.72287	0.72287	0.522541	0.0466368	0.0466368
0	13	5	167.5	0.6	0.494387	-0.105613	0.105613	0.011154	-0.176021	0.176021
0	13	6	221.5	0.25	0.494223	0.244223	0.244223	0.059645	0.976893	0.976893
0	13	7	223	18.3	16.7389	-1.5611	1.5611	2.43703	-0.085306	0.085306
0	14	1	35.75	1.1	1.04093	-0.059073	0.059073	0.00348962	-0.0537027	0.0537027
0	14	2	107.75	1.3	1.34288	0.042883	0.042883	0.00183895	0.0329869	0.0329869
					Mean	-0.0818353	0.247757	0.191746	-0.030769	0.122624
					Median prediction error	-0.014814
					median absolute PE		0.0878563							ICU model	Standard model	Endocarditis model
								0.191746					AIC			99
					RMSE			0.437888					ΣWSS/df			3.29
					Mean relative difference				-0.030769
					Median prediction error				-0.0176521				MDPE (bias)			-0.0176521
					median absolute PE					0.0467844			MDAPE (precision)			0.0467844
					n	30	30	30	30	30
					SD	0.437527	0.36723	0.495405	0.270709	0.242297
					SE	0.0798811	0.0670467	0.0904481	0.0494245	0.0442371
					t	2.04523	2.04523	2.04523	2.04523	2.04523
					lower CI	-0.245211	0.110631	0.00675874	-0.131854	0.0321491
					upper CI	0.08154	0.384883	0.376733	0.0703155	0.213099
					order lower CI	9.63232	9.63232	9.63232	9.63232	9.63232
					order upper CI	20.3677	20.3677	20.3677	20.3677	20.3677
					lower CI	-0.0666679	0.0216541	0.000505559	-0.0502029	0.0296077
					upper CI	0.00351509	0.217607	0.0480989	0.00146327	0.090344

## Sheet: Bootstrap
Number of bootstrap repetitions		10000
New bootstrap: Press <ctrl><b>
				difference	difference	difference
				Standard	Endocarditis	Endocarditis
				-	-	-
	ICU	Standard	Endocarditis	ICU	ICU	Standard
MDPE
median	-0.0133315	-0.00898862	-0.0176521	0.00746455	0.00327594	-0.00186537
bootstrap	-0.0133315	-0.00898862	-0.0176521	0.00746455	0.00327594	-0.00186537
lower CI	-0.0534477	-0.0435659	-0.0480804	0.00173881	0.00156433	-0.00539146
upper CI	-0.00450536	0.00143128	0.00109064	0.0128767	0.00586758	0.000248929
MDAPE
median	0.0436708	0.0482338	0.0467844	0.010591	0.00368107	0.0026111
bootstrap	0.0436708	0.0482338	0.0467844	0.010591	0.00368107	0.0026111
lower CI	0.0332046	0.0182774	0.0305338	0.00290066	0.00246881	0.00175674
upper CI	0.0897249	0.0831971	0.0900937	0.0131572	0.00728406	0.00626189
